# Supplementary material for: MetNC: Predicting Metabolites in vivo for Natural Compounds
Source: Front Chem. 2022 May 12;10:881975. doi: 10.3389/fchem.2022.881975 (PMC9135178; doi:10.3389/fchem.2022.881975)
Supplement: Supplementary file 1 [file Table2.XLSX]

## Sheet: Sheet1
Serial Number	Reaction Rules SMARTS	Functional Groups
RR01	[#6:1](=[O:2])[!R;O:3][#6:4].[#6:5][O:6]>>[#6:1](=[O:2])[O:6].[!R;O:3][#6:4].[#6:5]	Esters
RR02	[R;#6:3](=[O:4])[R;O:5][R;#6:6].[#6:1][O:2]>>([#6:3](=[O:4])[O:2].[O:5][#6:6]).[#6:1]	Esters
RR03	[#6:1][!R;O:2][#6:3].[#6:4][O:5]>>[#6:1][!R;O:2].[#6:3][O:5].[#6:4]	Ethers
RR04	[R;#6:1][R;O:2][R;#6:3].[#6:4][O:5]>>([R;#6:1][R;O:2].[R;O:5][R;#6:3]).[#6:4]	Ethers
RR05	[R;#6:1][R;O:2][R;#6:3]>>([R;#6:1][R;O:2].[R;#6:3])	Ethers
RR06	[#6:3][O:4][#6:5]1[#6:6]([O:7])[#6:8]([O:9])[#6:10]([O:11])[#6:12]([#6:13](=[O:16])[O:14])[O:15]1>>[#6:3][O:4].[#6:5]1[#6:6]([O:7])[#6:8]([O:9])[#6:10]([O:11])[#6:12]([#6:13](=[O:16])[O:14])[O:15]1	Ethers
RR07	[#6:3][O:4][#6:5]1[#6:6]([O:7])[#6:8]([O:9])[#6:10]([O:11])[#6:12]([#6:13](=[O:16])[O:14])[#6:15]1>>[#6:3][O:4].[#6:5]1[#6:6]([O:7])[#6:8]([O:9])[#6:10]([O:11])[#6:12]([#6:13](=[O:16])[O:14])[#6:15]1	Ethers
RR08	[#6:3][O:4][#6:5]1[#6:6]([O:7])[#6:8]([O:9])[#6:10]([O:11])[#6:12]([#6:13][O:14])[O:15]1>>[#6:3][O:4].[#6:5]1[#6:6]([O:7])[#6:8]([O:9])[#6:10]([O:11])[#6:12]([#6:13][O:14])[O:15]1	Ethers
RR09	[#6:3][O:4][#6:5]1[#6:6]([O:7])[#6:8]([O:9])[#6:10]([O:11])[#6:12]([#6:13])[O:15]1>>[#6:3][O:4].[#6:5]1[#6:6]([O:7])[#6:8]([O:9])[#6:10]([O:11])[#6:12]([#6:13])[O:15]1	Ethers
RR10	[c:3]1[c:4][c:5][c:6][c:7][c:8]1.[C:1][O:2]>>[c:3]1[c:4][c:5][c:6]([O:2])[c:7][c:8]1.[C:1]	Aromatics
RR11	[c:3]1[c:4][c:5][c:6][c:7][c:8]1([O:1][C:2])>>[c:3]1[c:4][c:5][c:6][c:7][c:8]1([O:1]).[C:2]	Aromatics
RR12	[#6:3]1[#6:4][#6:5][#6:6][#6:7][#6:8]1([O:9][#6:10])>>[#6:3]1[#6:4][#6:5][#6:6][#6:7][#6:8]1([O:9]).[#6:10]	Aromatics
RR13	[#6:1](=[O:2])[#6:3][#6:4]>>[#6:1](=[O:2])[#6:3]=[#6:4]	Others
RR14	[#6:1]=[#6:2]([O&H1:3])>>[#6:1][#6:2](=[O:3])	Others
RR15	[S:1][S:2]>>[S:1].[S:2]	Others
RR16	[!R;O:1][!R;O:2]>>[O:1].[O:2]	Others
RR17	[c:1]1[c:2][c:3][c:4][c:5][c:6]1[#6:7](=[O:8])[O:9]>>[c:1]1[c:2][c:3][c:4][c:5]([O:8])[c:6]1([O:9]).[#6:7]	Others
RR18	[*:1]1=[*:2][*:3]=[*:4][*:5][*:6]1>>[*:1]1=[*:2][*:3]=[*:4][*:5]=[*:6]1	Others
RR19	[#6:1][#6:2](=[O:3])[#6:4]>>[#6:1][#6:2]([O&H1:3])[#6:4]	Others
RR20	[#6:1][#6:2](=[O:3])[#6:4].[#6:5][O:6]>>[#6:1].[O:6][#6:2](=[O:3])[#6:4].[#6:5]	Others
RR21	[*:1]=[*:2][*:3][*:4]=[*:5]>>[*:1]=[*:2][*:3]=[*:4][*:5]	Others
RR22	[#6&!H3:1][#6:2](=[O:3])[#6:4]>>[#6:1]=[#6:2]([O&H1:3])[#6:4]	Others
RR23	[#6&!H3:1][#6&H0:2].[#6:3][O:4]>>[#6:1](=[O:4])[#6:2].[#6:3]	Others
RR24	[#6:1][N:2].[#6:3][O:4]>>[#6:1](=[O:4])[N:2].[#6:3]	Others
RR25	[C:1][c:2].[O:3][C:5](=[O:4])[C:6](=[O:7])[O:8]>>[C:1][C:5](=[O:3])[O:4].[c:2][C:6](=[O:7])[O:8]	Others
RR26	[#6:1][N+:2]([O-:3])([#6:4])[#6:5].[N:6][C:7]>>[#6:1][N:6]([#6:4])[#6:5].[C:7][N+:2][O-:3]	Others
RR27	[#6:1](=[O:2])[O&H1:3].[N:4][C:5][C:6](=[O:7])[O:8]>>[#6:1](=[O:2])[N:4][C:5][C:6](=[O:7])[O:8].[O:3]	Others
RR28	[#6:1][#6:2][#6:3](=[O:4])[O&H1:5]>>[#6:1](=[O:4])[O&H1:4].[#6:2].[#6:3]	Others
RR29	[#6&!$(C(=O)O):1](=[O:2])>>[#6:1][O:2]	Others
RR30	[#6&H1:3](=[O:4]).[C:1][O:2]>>[#6:3](=[O:4])[O:2].[C:1]	Others
RR31	[R;O:1][R;O:2]>>([O:1].[O:2])	Others
RR32	([O&H1:1][#6:2](=[O:3])[*:4][*:5][#6:6]([O&H1:7])[*:8])>>[#6:2]1(=[O:3])[*:4][*:5][#6:6]([O:7]1)[*:8].[O:1]	Others
RR33	[!R;#6:3](=[O:4])[R;#6:5][R;#6:6][!R;#6:7][!R;#6:8]=[#6:9]>>[O:4]1[!R;#6:3]=[R;#6:5][R;#6:6][!R;#6:7][!R;#6:8]1[#6:9]	Others
RR34	[!R;#6:3]([O:4])=[R;#6:5][R;#6:6][!R;#6:7]=[!R;#6:8][#6:9]>>[O:4]1[!R;#6:3]=[R;#6:5][R;#6:6][!R;#6:7][!R;#6:8]1[#6:9]	Others
RR35	[c:3]1[c:4]([O:5])[c:6]([A:7][A:8](=[O:9]))[c:11][c:12][c:13]1>>[A:7]1[c:6]2[c:11][c:12][c:13][c:3][c:4]2[O:5][A:8]1([O:9])	Others
RR36	[c:3]1[c:4]([O:5])[c:6][c:7][c:8]([O:9])[c:10]1>>[C:3]1[C:4](=[O:5])[C:6]=[C:7][C:8](=[O:9])[C:10]=1	Others
RR37	[c:3]1[c:4][c:5]([O:6])[c:7]([O:8])[c:9][c:10]1>> [C:3]1=[C:4][C:5](=[O:6])[C:7](=[O:8])[C:9]=[C:10]1	Others
RR38	[#6:3](=[O:4])[!R;N:5][#6:8].[C:1][O:2]>>[#6:3](=[O:4])[O:2].[N:5][#6:8].[C:1]	Others
RR39	[O&H1:3][*:4][*:5][*:6][*:7][O&H1:8]>>[#8:3]1[*:4][*:5][*:6][*:7]1.[O:8]	Others
RR40	[!R;#6&H1:3].[#6:1][O:2]>>[!R;#6&H0:3][O:2].[#6:1]	Others
RR41	[#6:3][N:4]([#6:5])[#6:6].[#6:1][O:2]>>[#6:3][N+:4]([O-:2])([#6:5])[#6:6].[#6:1]	Amines
RR42	[#6:1][#6:2][N:3]([#6:4])[#6:5]>>[#6:1][#6:2][N:3][#6:4].[#6:5]	Amines
RR43	[N&!H2:1][#6&H3:2]>>[N:1].[#6:2]	Amines
RR44	[#6:3][#6&!H0:4].[#6:1][O:2]>>[#6:3][#6:4][O:2].[#6:1]	Alkanes
RR45	[#6:1]=[#6:2]>>[#6:1][#6:2]	Alkenes
RR46	[#6:1]=[#6:2].[#6:3][O:4]>>[#6:1]([O:4])[#6:2].[#6:3]	Alkenes
RR47	[#6:1]=[#6:2].[#6:3][O:4]>>[#6:1]1[#6:2][O:4]1.[#6:3]	Alkenes
RR48	[#6:1]=[#6:2].[O:3][#6:4][O:5]>>[#6:1]=[O:3].[#6:2]=[O:5].[#6:4]	Alkenes
RR49	[#6:1][O&H1:2].[S:3](=[O:4])(=[O:5])[O:6]>>[#6:1][O:2][S:3](=[O:4])(=[O:5])[O:6]	Alcohols
RR50	[#6&!H0:1][O&H1:2]>>[#6:1](=[O:2])	Alcohols
RR51	[#6:3][#6&H2:4][O&H1:5].[#6:1][O:2]>>[#6:3][#6:4](=[O:5])[O:2].[#6:1]	Alcohols
RR52	[#6:1][#6:2][O:3]>>[#6:1]=[#6:2].[O:3]	Alcohols
RR53	[#6:3][O&H1:4].[#6:1][O:2]>>[#6:3][O:4][#6:1].[O:2]	Alcohols
RR54	[#6:1][O:2].[N:3][#6:4](=[O:5])>>[#6:1][N:3][#6:4](=[O:5]).[O:2]	Alcohols
RR55	[#6:1]([O&H1:2])[#6:3](~[O:4])>>[#6:1][#6:3](~[O:4]).[O:2]	Alcohols
RR56	[#6:1][O&H1:2]>>[#6:1].[O:2]	Alcohols
RR57	[#6:3][O&H1:4].[#6:10]1[#6:11]([O:16])[#6:12]([O:17])[#6:13]([O:18])[#6:14]([#6:19](=[O:20])[O:21])[O:15]1>>[#6:3][O:4][#6:10]1[#6:11]([O:16])[#6:12]([O:17])[#6:13]([O:18])[#6:14]([#6:19](=[O:20])[O:21])[O:15]1	Alcohols
RR58	[C:3][O&H1:4].[C:10]1[C:11]([O:16])[C:12]([O:17])[C:13]([O:18])[C:14]([C:19](=[O:20])[O:21])[C:15]1>>[C:3][O:4][C:10]1[C:11]([O:16])[C:12]([O:17])[C:13]([O:18])[C:14]([C:19](=[O:20])[O:21])[C:15]1	Alcohols
RR59	[#6:3][O&H1:4].[#6:10]1[#6:11]([O:16])[#6:12]([O:17])[#6:13]([O:18])[#6:14]([#6:19][O:21])[O:15]1>>[#6:3][O:4][#6:10]1[#6:11]([O:16])[#6:12]([O:17])[#6:13]([O:18])[#6:14]([#6:19][O:21])[O:15]1	Alcohols
RR60	[#6:3][O&H1:4].[#6:10]1[#6:11]([O:16])[#6:12]([O:17])[#6:13]([O:18])[#6:14]([#6:19])[O:15]1>>[#6:3][O:4][#6:10]1[#6:11]([O:16])[#6:12]([O:17])[#6:13]([O:18])[#6:14]([#6:19])[O:15]1	Alcohols
