# Supplementary material for: MetNC: Predicting Metabolites in vivo for Natural Compounds
Source: Front Chem. 2022 May 12;10:881975. doi: 10.3389/fchem.2022.881975 (PMC9135178; doi:10.3389/fchem.2022.881975)
Supplement: Supplementary file 2 [file Table3.XLSX]

## Sheet: Sheet1
Serial Number	Prototype Compound	Prototype Compound SMILES	Metabolites SMILES	MetNC	BioTransformer	GLORYx
TestSN01	Saikosaponin A	CC1OC(OC2CCC3(C)C(CCC4(C)C3C=CC35OCC6(CCC(C)(C)CC63)C(O)CC45C)C2(C)CO)C(O)C(OC2OC(CO)C(O)C(O)C2O)C1O	CC1OC(OC2CCC3(C)C(CCC4(C)C3C=CC35OCC6(CCC(C)(C)CC63)C(O)CC45C)C2(C)CO)C(O)C(O)C1O	1	1	2
TestSN02	Saikosaponin B1	C[C@H]1O[C@@H](O[C@H]2CC[C@@]3(C)[C@@H](CC[C@]4(C)[C@@H]3C=CC3=C5CC(C)(C)CC[C@]5(CO)[C@@H](O)C[C@]34C)[C@]2(C)CO)[C@H](O)[C@@H](O[C@@H]2O[C@H](CO)[C@@H](O)[C@H](O)[C@H]2O)[C@H]1O	C[C@H]1O[C@@H](O[C@H]2CC[C@@]3(C)[C@@H](CC[C@]4(C)[C@@H]3C=CC3=C5CC(C)(C)CC[C@]5(CO)[C@@H](O)C[C@]34C)[C@]2(C)CO)[C@H](O)[C@@H](O)[C@H]1O	1	1	2
TestSN03	Glycyrrhizin	CC1(C)[C@@H](O[C@H]2O[C@H](C(=O)O)[C@@H](O)[C@H](O)[C@H]2O[C@@H]2O[C@H](C(=O)O)[C@@H](O)[C@H](O)[C@H]2O)CC[C@@]2(C)[C@H]1CC[C@]1(C)[C@@H]2C(=O)C=C2[C@@H]3C[C@@](C)(C(=O)O)CC[C@]3(C)CC[C@]21C	CC1(C)[C@@H](O[C@H]2O[C@H](C(=O)O)[C@@H](O)[C@H](O)[C@H]2O)CC[C@@]2(C)[C@H]1CC[C@]1(C)[C@@H]2C(=O)C=C2[C@@H]3C[C@@](C)(C(=O)O)CC[C@]3(C)CC[C@]21C	1	1	8
TestSN04	Glycyrrhetic Acid 3-O-Glucuronide	CC1(C)[C@@H](O[C@H]2O[C@H](C(=O)O)[C@@H](O)[C@H](O)[C@H]2O)CC[C@@]2(C)[C@H]1CC[C@]1(C)[C@@H]2C(=O)C=C2[C@@H]3C[C@@](C)(C(=O)O)CC[C@]3(C)CC[C@]21C	CC1(C)[C@@H](O)CC[C@@]2(C)[C@H]1CC[C@]1(C)[C@@H]2C(=O)C=C2[C@@H]3C[C@@](C)(C(=O)O)CC[C@]3(C)CC[C@]21C	1	1	25
TestSN05	Prosaikogenin F	CC1OC(OC2CCC3(C)C(CCC4(C)C3C=CC35OCC6(CCC(C)(C)CC63)C(O)CC45C)C2(C)CO)C(O)C(O)C1O	CC1(C)CCC23COC4(C=CC5C6(C)CCC(O)C(C)(CO)C6CCC5(C)C4(C)CC2O)C3C1	1	2	10
TestSN06	Prosaikogenin A	C[C@H]1O[C@@H](O[C@H]2CC[C@@]3(C)[C@@H](CC[C@]4(C)[C@@H]3C=CC3=C5CC(C)(C)CC[C@]5(CO)[C@@H](O)C[C@]34C)[C@]2(C)CO)[C@H](O)[C@@H](O)[C@H]1O	CC1(C)CC[C@@]2(CO)C(=C3C=C[C@@H]4[C@@]5(C)CC[C@H](O)[C@@](C)(CO)[C@@H]5CC[C@@]4(C)[C@]3(C)C[C@@H]2O)C1	1	2	18
TestSN07	Neoandrographolide 1	C=C1CC[C@H]2[C@@](C)(CO[C@H]3O[C@@H](CO)[C@H](O)[C@@H](O)[C@@H]3O)CCC[C@]2(C)[C@H]1CCC1=CCOC1=O	C=C1CC[C@H]2[C@@](C)(CO)CCC[C@]2(C)[C@H]1CCC1=CCOC1=O	2	1	23
TestSN08	Ginsenoside 1	CC(C)=CCC[C@](C)(O[C@@H]1C[C@H](CO)[C@@H](O)[C@H](O)[C@H]1O)[C@H]1CC[C@]2(C)[C@@H]1[C@H](O)C[C@@H]1[C@@]3(C)CCC(O)C(C)(C)[C@@H]3[C@@H](OC3C[C@H](CO)[C@@H](O)[C@H](O)[C@H]3OC3O[C@@H](C)[C@H](C)[C@@H](O)[C@H]3O)C[C@]12C	CC(C)=CCC[C@](C)(O[C@@H]1C[C@H](CO)[C@@H](O)[C@H](O)[C@H]1O)[C@H]1CC[C@]2(C)[C@@H]1[C@H](O)C[C@@H]1[C@@]3(C)CCC(O)C(C)(C)[C@@H]3[C@@H](O)C[C@]12C	3	Null	45
TestSN09	Baicalin 1	O=C(O)C(OOc1cc2oc(-c3ccccc3)cc(=O)c2c(O)c1O)C(O)C(O)CO	O=c1cc(-c2ccccc2)oc2cc(O)c(O)c(O)c12	7	Null	Null
TestSN10	Baicalin 2	O=C(O)C(OOc1cc2oc(-c3ccccc3)cc(=O)c2c(O)c1O)C(O)C(O)CO	COc1c(O)cc2oc(-c3ccccc3)cc(=O)c2c1O	Null	Null	Null
TestSN11	Ginsenoside 2	CC(C)=CCC[C@](C)(O[C@@H]1C[C@H](CO)[C@@H](O)[C@H](O)[C@H]1O)[C@H]1CC[C@]2(C)[C@@H]1[C@H](O)C[C@@H]1[C@@]3(C)CCC(O)C(C)(C)[C@@H]3[C@@H](OC3C[C@H](CO)[C@@H](O)[C@H](O)[C@H]3OC3O[C@@H](C)[C@H](C)[C@@H](O)[C@H]3O)C[C@]12C	CC(C)=CCC[C@](C)(O)[C@H]1CC[C@]2(C)[C@@H]1[C@H](O)C[C@@H]1[C@@]3(C)CCC(O)C(C)(C)[C@@H]3CC[C@]12C	Null	Null	Null
TestSN12	Andrographolide	C=C1CC[C@H]2[C@@](C)(CC[C@@H](O)[C@@]2(C)CO)[C@@H]1C/C=C1/C(=O)OC[C@H]1O	C=C1CC[C@@H]2[C@](C)(CO)[C@H](O)CC[C@@]2(C)[C@@H]1/C=C/C1=CCOC1=O	Null	Null	Null
TestSN13	Neoandrographolide 2	C=C1CC[C@H]2[C@@](C)(CO[C@H]3O[C@@H](CO)[C@H](O)[C@@H](O)[C@@H]3O)CCC[C@]2(C)[C@H]1CCC1=CCOC1=O	C=C1CC[C@H]2[C@@](C)(CO)CCC[C@]2(C)[C@H]1/C=C/C1=CCOC1=O	Null	Null	Null
TestSN14	Glycyrrhetic acid	CC1(C)[C@@H](O)CC[C@@]2(C)[C@H]1CC[C@]1(C)[C@@H]2C(=O)C=C2[C@@H]3C[C@@](C)(C(=O)O)CC[C@]3(C)CC[C@]21C	CC1(C)C(=O)CC[C@@]2(C)[C@H]1CC[C@]1(C)[C@@H]2C(=O)C=C2[C@@H]3C[C@@](C)(C(=O)O)CC[C@]3(C)CC[C@]21C	Null	Null	5
