# Supplementary material for: MetNC: Predicting Metabolites in vivo for Natural Compounds
Source: Front Chem. 2022 May 12;10:881975. doi: 10.3389/fchem.2022.881975 (PMC9135178; doi:10.3389/fchem.2022.881975)
Supplement: Supplementary file 3 [file Table1.XLSX]

## Sheet: Sheet1
Serial Number	Natural Compounds SMILES	Metabolites SMILES
SN001	COC(=O)C1=CCCN(C)C1	COC(=O)C1=CCC[N+](C)([O-])C1
SN002	C=CC1CN2CCC3(C(=O)NC4=CC=CC=C43)C2CC1/C(=C\OC)C(=O)OC	C=CC1C[N+]2([O-])CCC3(C(=O)NC4=CC=CC=C43)C2CC1/C(=C\OC)C(=O)OC
SN003	C[C@@H]1C(=O)OC2CCN3CC=C(COC(=O)[C@@](C)(O)[C@]1(C)O)C23	C[C@@H]1C(=O)OC2CC[N+]3([O-])CC=C(COC(=O)[C@@](C)(O)[C@]1(C)O)C23
SN004	CN1CCCC1C1=CN=CC=C1	CN1CCCC1C1=CC=C[N+](C2OC(C(=O)[O-])C(O)C(O)C2O)=C1
SN005	O=C1C=CCC2C3CCC[N+]4([O-])CCCC(CN12)C34	O=C1C=CCC2C3CCCN4CCCC(CN12)C34
SN006	O=C(O)C1=CC=CC=C1	OC1=CC=CC=C1O
SN007	C=C1CCC2C(C)(CO)C(O)CCC2(C)C1C/C=C1/C=COC1=O	C=C1CCC2C(C)(CO)C(O)CCC2(C)C1/C=C/C1=CCOC1=O
SN008	C=CC(C=O)C1=CCOC(=O)C1C=O	C=CC(C=O)C1=C(C=O)C(=O)OCC1
SN009	CC1OC=C2C(=O)OCC=C2C1C=O	CC1OC=C2C(=O)OCCC2=C1C=O
SN010	CC(C)(O)C1=CC2=C(C=C1)[C@@]1(C)C[C@H](O)C[C@@](C)(C(=O)O)C1CC2	C[C@@](O)(CO)C1=CC2=C(C=C1)[C@]1(C)CCC[C@](C)(C(=O)O)C1CC2
SN011	C/C=C(\C=O)C1CCOC(=O)/C1=C/O	C[C@@H]1OC=C2C(=O)OCCC2[C@@H]1C=O
SN012	C/C=C(\C=O)C1CCOC(=O)/C1=C/O	CC1OC=C2C(=O)OCCC2C1C=O
SN013	C=CC(C=O)C1=C(C=O)C(=O)OCC1	O=CC1=CCC(O)C2=C1CCOC2=O
SN014	O=C(CC1=CC(O)=C(O)C=C1)C(=O)C1=C(O)C=C(O)C=C1O	O=C1C2=C(O)C=C(O)C=C2OC1(O)CC1=CC(O)=C(O)C=C1
SN015	COC1=CC(O)=C(CC(=O)C(C)C)C(O)=C1C(=O)/C=C/C1=CC=C(O)C=C1	COC1=CC2=C(CC(O)(C(C)C)O2)C(O)=C1C(=O)/C=C/C1=CC=C(O)C=C1
SN016	C=CC(C=O)C1=CCOC(=O)C1C=O	CC1OC=C2C(=O)OCC=C2C1C=O
SN017	COC(=O)C(C=O)C1C=CC(O)(CO)C1C=N	COC(=O)C1C(O)NC2OCC3(O)C=CC1C23
SN018	COC(=O)C(C=O)C1C=CC(O)(CO)C1C=O	COC(=O)C1C(O)OC2OCC3(O)C=CC1C23
SN019	COC(=O)C(C=O)C1CC=C(CO)C1C=N	COC(=O)C1=CNCC2C(CO)=CCC12
SN020	CC(C)=CCC(O)C1=CC(=O)C2=C(C1=O)C(O)=CC=C2O	CC1(C)CCC(C2=CC(=O)C3=C(C2=O)C(O)=CC=C3O)O1
SN021	CC1CCC2C(C)C(=O)OC3OC(C)(O)CCC1C32O	CC1CCC2C(C)C(=O)OC3OC4(C)CCC1C32O4
SN022	O=C(/C=C/C1=CC=C(O)C=C1)C1=C(O)C=C(O)C=C1	O=C1/C(=C/C2=CC=C(O)C=C2)OC2=C1C=CC(O)=C2
SN023	CC1OC(OC2C(COC3OC(CO)C(O)C(O)C3O)OC(OC3CCC4(C)C(CCC5(C)C4C=CC46OCC7(CCC(C)(C)CC74)C(O)CC56C)C3(C)C)C(O)C2O)C(O)C(O)C1O	CC1OC(OC2C(COC3OC(CO)C(O)C(O)C3O)OC(OC3CCC4(C)C(CCC5(C)C4C=CC4=C6CC(C)(C)CCC6(CO)C(O)CC45C)C3(C)C)C(O)C2O)C(O)C(O)C1O
SN024	CC1OC(OC2CCC3(C)C(CCC4(C)C3C=CC35OCC6(CCC(C)(C)CC63)C(O)CC45C)C2(C)CO)C(O)C(OC2OC(CO)C(O)C(O)C2O)C1O	CC1OC(OC2CCC3(C)C4=CC=C5C6CC(C)(C)CCC6(CO)C(O)CC5(C)C4(C)CCC3C2(C)CO)C(O)C(OC2OC(CO)C(O)C(O)C2O)C1O
SN025	CC1OC(OC2C(COC3OC(CO)C(O)C(O)C3O)OC(OC3CCC4(C)C(CCC5(C)C4C=CC46OCC7(CCC(C)(C)CC74)C(O)CC56C)C3(C)C)C(O)C2O)C(O)C(O)C1O	CC1OC(OC2C(COC3OC(CO)C(O)C(O)C3O)OC(OC3CCC4(C)C5=CC=C6C7CC(C)(C)CCC7(CO)C(O)CC6(C)C5(C)CCC4C3(C)C)C(O)C2O)C(O)C(O)C1O
SN026	CCCCCC1=CC(O)=C2C(=C1)OC(C)(C)C1CCC(C)=CC21	C=C(C)C1CCC(CO)=CC1C1=C(O)C=C(CCCCC)C=C1O
SN027	CC1OC(OC2CCC3(C)C(CCC4(C)C3C=CC35OCC6(CCC(C)(C)CC63)C(O)CC45C)C2(C)CO)C(O)C(OC2OC(CO)C(O)C(O)C2O)C1O	CC1OC(OC2CCC3(C)C(CCC4(C)C3C=CC3=C5CC(C)(C)CCC5(CO)C(O)CC34C)C2(C)CO)C(O)C(OC2OC(CO)C(O)C(O)C2O)C1O
SN028	O=C(/C=C/C1=CC=C(O)C=C1)C1=C(O)C=C(O)C=C1	O=C1CC(C2=CC=C(O)C=C2)OC2=C1C=CC(O)=C2
SN029	CC1(O)CCC(CC(=O)O)C(C)(C)O1	CC(=O)CCC(CC(=O)O)C(C)(C)O
SN030	O=C1C2=C(O)C=C(O)C=C2OC(C2=CC(O)=C(O)C=C2)C1O	O=C(/C(O)=C/C1=CC(O)=C(O)C=C1)C1=C(O)C=C(O)C=C1O
SN031	C=CC1C2=CCOC(=O)C2=COC1O	C=CC(C=O)C1=CCOC(=O)/C1=C/O
SN032	C=C1CC23OCC(C)C2CC2(O3)C1CC(O)C2C	CC1=CC23OCC(C)C2CC2(O3)C1CC(O)C2C
SN033	C=CCC1=CC(C2=CC(CC=C)=CC=C2O)=C(O)C=C1	C=CCC1=CC=C(O)C(C2=C(O)C=CC(/C=C/C)=C2)=C1
SN034	C=CC(C=O)C1CCOC(=O)/C1=C/O	C/C=C(\C=O)C1CCOC(=O)/C1=C/O
SN035	CC1CC(O)C2(O)OC3CC4(C)C(CCC5C4CCC4(C)C(C6=CC(=O)OC6)CCC54O)CC3OC2O1	CC1CC(O)C(=O)C(OC2CC3CCC4C(CCC5(C)C(C6=CC(=O)OC6)CCC45O)C3(C)C[C@@H]2O)O1
SN036	O=C(/C(O)=C/C1=CC(O)=C(O)C=C1)C1=C(O)C=C(O)C=C1O	O=C(CC1=CC(O)=C(O)C=C1)C(=O)C1=C(O)C=C(O)C=C1O
SN037	O=C(CC1=CC(O)=C(O)C=C1)C(=O)C1=C(O)C=C(O)C=C1O	O=C(/C(O)=C/C1=CC(O)=C(O)C=C1)C1=C(O)C=C(O)C=C1O
SN038	COC1=C(C(=O)/C=C/C2=CC=C(O)C=C2)C(O)=C(CC(O)=C(C)C)C(O)=C1	COC1=CC(O)=C(CC(=O)C(C)C)C(O)=C1C(=O)/C=C/C1=CC=C(O)C=C1
SN039	CC1=CC2C(O)(CC(CO)=CC3C(C(C)(C)O)C(O)=CC(C)C32O)C1=O	CC1=CC2C(O)(CC(CO)=CC3C(C(C)(C)O)C(=O)CC(C)C32O)C1=O
SN040	CC1C=C(O)C2=CC=NC=C21	CC1CC(=O)C2=CC=NC=C21
SN041	COC1=CC(O)=C(CC(=O)C(C)C)C(O)=C1C(=O)/C=C/C1=CC=C(O)C=C1	COC1=C(C(=O)/C=C/C2=CC=C(O)C=C2)C(O)=C(CC(O)=C(C)C)C(O)=C1
SN042	CC1CC(=O)C2=CC=NC=C21	CC1C=C(O)C2=CC=NC=C21
SN043	COC1=CC2=C(C=C1OC)C13CC[N+]4([O-])CC5=CCOC6CC(=O)N2C1C6C5CC34	COC1=CC2=C(C=C1OC)C13CCN4CC5=CCOC6CC(=O)N2C1C6C5CC43O
SN044	C/C(C=C=C1C(C)(C)CC(O)CC1(C)O)=C\C=C\C(C)=C\C=C\C=C(C)\C=C\C=C(/C)C(=O)CC12OC1(C)CC(O)CC2(C)C	CC1=CC(=O)CC(C)(C)C1(O)CC(=O)/C(C)=C/C=C/C(C)=C/C=C/C=C(C)/C=C/C=C(\C)C=C=C1C(C)(C)CC(O)CC1(C)O
SN045	CC1=CC2C(O)(CC(CO)=CC3C(C(C)(C)O)C(O)=CC(C)C32O)C1=O	CC1=CC2C(O)(CC(CO)=CC3CC(=O)CC(C)C32O)C1=O
SN046	CCCCCC1=CC2=C(C(O)=C1)C1=CC(C)=CC=C1C(C)(C)O2	CCCCCC1=CC(O)=C2C=CC(C)(CCC=C(C)C)OC2=C1
SN047	COC1=C(O)C2=C(C=C1O)OC=C(C1=CC=C(O)C=C1)C2=O	COC1=C2OC=C(C3=CC=C(O)C=C3)C(=O)C2=C(O)C=C1O
SN048	O=C(O)CCC1=CC=C(O)C(O)=C1	O=C(O)CCC1=CC(=O)C(=O)C=C1
SN049	C[C+]1CC(O)C2C=CN=CC12	CC1C[C+](O)C2C=CN=CC12
SN050	CC1C[C+](O)C2C=CN=CC12	CC1C=C(O)C2=CC=NC=C21
SN051	CC1C[C+](O)C2C=CN=CC12	CC1CC(=O)C2=CC=NC=C21
SN052	C=CC(O)C1=CC(OC)=C(OC)C(OC)=C1	COC1=CC(/C=C/CO)=CC(OC)=C1OC
SN053	CC(C)=CCCC(C)CC=O	C=C(C)CCC=C(C)C
SN054	CC1=CC2C(O)(CC(CO)=CC3C4C(C)(C)C4(O)C(O)C(C)C32O)C1=O	CC1=CC2C(O)(CC(CO)=CC3C(C(C)(C)O)C(O)=CC(C)C32O)C1=O
SN055	COC1=CC2=C(C=C1O)C(=O)CC1=CC=C3OCOC3=C1CN(C)CC2	COC1=CC2=C(C=C1O)C1CC3=CC=C4OCOC4=C3CN1CC2
SN056	COC1=CC(O)=C(CC2OC2(C)C)C(O)=C1C(=O)/C=C/C1=CC=C(O)C=C1	COC1=CC2=C(CC(C(C)(C)O)O2)C(O)=C1C(=O)/C=C/C1=CC=C(O)C=C1
SN057	COC1=CC(O)=C(CC2OC2(C)C)C(O)=C1C(=O)/C=C/C1=CC=C(O)C=C1	COC1=CC2=C(CC(O)C(C)(C)O2)C(O)=C1C(=O)/C=C/C1=CC=C(O)C=C1
SN058	CC1=CCC2C(C1)C2(C)C	CC1=CC=CC(C(C)(C)O)C1
SN059	COC(=O)C1=COC(O)C2C(CO)=CCC12	COC(=O)C(C=O)C1CC=C(CO)C1C=N
SN060	COC1=CC(O)=C(CC(O)C(=O)O)C=C1	COC1=CC(O)=C(CC(=O)O)C=C1
SN061	O=C(O)C(O)C1=CC=CC=C1	O=C(O)C1=CC=CC=C1
SN062	COC1=CC(C(O)CC(=O)O)=CC=C1O	COC1=CC(C(=O)O)=CC=C1O
SN063	CC(C)=CCC(O)C1=CC(=O)C2=C(C1=O)C(O)=CC=C2O	CC(C)=CCC(O)C1=CC(O)=C2C(=O)C=CC(=O)C2=C1O
SN064	OC1=CC=C(C2OC3=CC(O)=CC(C4C5=C(C6C(C7=CC=C(O)C=C7)OC(C7=CC=C(O)C=C7)C6C6=CC(O)=CC(O)=C6)C=C(O)C=C5OC4C4=CC=C(O)C=C4)=C3C2C2=CC(O)=CC(O)=C2)C=C1	O=C1C=C(O)C(=O)C(C2C3=C(C=C(O)C=C3C3C4=C(C=C(O)C=C4C4C(C5=CC=C(O)C=C5)OC(C5=CC=C(O)C=C5)C4C4=CC(O)=CC(O)=C4)OC3C3=CC=C(O)C=C3)OC2C2=CC=C(O)C=C2)=C1
SN065	CC(C)=CCC(O)C1=CC(O)=C2C(=O)C=CC(=O)C2=C1O	CC(C)=CCC(O)C1=CC(=O)C2=C(C1=O)C(O)=CC=C2O
SN066	C=CCC1=CC=C(O)C(OC)=C1	C=C/C=C1\C=CC(=O)C(OC)=C1
SN067	O=C1C=CC2=C(O)C3=C(OC=C3)C(O)=C2O1	O=C1C2=C(OC=C2)C(=O)C2=C1C=CC(=O)O2
SN068	OC1=CC=C(O)C=C1	O=C1C=CC(=O)C=C1
SN069	CC1=C(O)C=C(C(C)C)C(O)=C1O	CC1=C(O)C(=O)C(C(C)C)=CC1=O
SN070	O=C(O)C(O)C1=CC=CC=C1	O=C(O)C(=O)C1=CC=CC=C1
SN071	CC1=C(/C=C/C(C)=C/C=C/C(C)=C\C(=O)O)C(C)(C)CCC1O	CC1=C(/C=C/C(C)=C/C=C/C(C)=C\C(=O)O)C(C)(C)CCC1=O
SN072	CC1(C(=O)O)CCC2(C)CCC3(C)C(=CC(=O)C4C5(C)CCC(O)C(C)(C)C5CCC43C)C2C1	CC1(C(=O)O)CCC2(C)CCC3(C)C(=CC(=O)C4C5(C)CCC(=O)C(C)(C)C5CCC43C)C2C1
SN073	CC1(CO)C(O)CCC2(C)C1CCC1CC3CC12CCC3(O)CO	CC1(CO)C(=O)CCC2(C)C1CCC1CC3CC12CCC3(O)CO
SN074	CC(CCC(=O)O)C1CCC2C3C(O)CC4CC(O)CCC4(C)C3CCC12C	CC(CCC(=O)O)C1CCC2C3C(=O)CC4CC(O)CCC4(C)C3CCC12C
SN075	CC1(C)CCCC2C1=CC=C1C=2C(=O)C(=O)C2C(C)COC=21	CC1C(=O)C2=C1C(=O)C(=O)C1=C2C=CC2=C1CCCC2(C)C
SN076	CC(C(=O)O)C1CCC2C3C(C[C@@H](O)[C@@]12C)[C@]1(C)CCC(=O)C=C1C[C@@H]3O	CC(C(=O)O)C1CCC2C3C(CC(=O)[C@]12C)[C@@]1(C)CCC(=O)C=C1C[C@H]3O
SN077	CC(C(=O)O)C1CCC2C3C(CC(=O)[C@]12C)[C@@]1(C)CC[C@@H](O)CC1C[C@H]3O	CC(C(=O)O)C1CCC2C3C(CC(=O)[C@]12C)[C@@]1(C)CCC(=O)CC1C[C@H]3O
SN078	O=C(O)/C=C/C1=CC=C(O)C(O)=C1	O=C(O)/C=C/C1=CC(=O)C(=O)C=C1
SN079	CC(CCC(=O)O)C1CCC2C3C(O)CC4CC(O)CCC4(C)C3CC(O)C12C	CC(CCC(=O)O)C1CCC2C3C(CC(=O)[C@]12C)[C@@]1(C)CC[C@@H](O)CC1C[C@H]3O
SN080	CC12CC(O)C(O)CC1CCC1C2CCC2(C)C(C3=CC(=O)OC3)CCC12O	CC12CC(=O)C(O)CC1CCC1C2CCC2(C)C(C3=CC(=O)OC3)CCC12O
SN081	CC(CCC(=O)O)C1CCC2C3C(O)CC4CC(O)CCC4(C)C3CC(O)C12C	CC(CCC(=O)O)C1CCC2C3C(C[C@@H](O)[C@@]12C)[C@]1(C)CCC(=O)CC1C[C@@H]3O
SN082	C=C(C)C1CC=C(C)C(O)C1	C=C(C)C1CC=C(C)C(=O)C1
SN083	COC1=C(O)C=CC(CC2C(=O)OCC2C(O)C2=CC=C(O)C(OC)=C2)=C1	COC1=C(O)C=CC(CC2C(=O)OCC2C(=O)C2=CC=C(O)C(OC)=C2)=C1
SN084	O=C1C2=CC=CC(O)=C2C(=O)C2=C(O)C=C(CO)C=C12	O=CC1=CC2=C(C(=O)C3=C(C=CC=C3O)C2=O)C(O)=C1
SN085	COC1=C(OC)C=C(OC2=CC3=C(C=C2OC)C2=C4C(=CC(OC)=C2OC)CC(O)N(C)C4C3)C(CC2C3=CC(OC)=C(OC)C=C3CCN2C)=C1	COC1=C(OC)C=C(OC2=CC3=C(C=C2OC)C2=C4C(=CC(OC)=C2OC)CC(=O)N(C)C4C3)C(CC2C3=CC(OC)=C(OC)C=C3CCN2C)=C1
SN086	COC1=CC=C2C=C1OC1=CC=C(C=C1)CC1C3=CC(=C(OC)C=C3CCN1C)OC1=C3C(=CC(OC)=C1OC)C(O)CN(C)C3C2	COC1=CC=C2C=C1OC1=CC=C(C=C1)CC1C3=CC(=C(OC)C=C3CCN1C)OC1=C3C(=CC(OC)=C1OC)C(=O)CN(C)C3C2
SN087	C=C(C)C1CCC(C)C(O)C1	C=C(C)C1CCC(C)C(=O)C1
SN088	C/C(=C/C=O)CC/C=C(\C)CO	C/C(=C/C=O)CC/C=C(\C)C=O
SN089	CC(C)CCC(=O)C1=C(O)C=C(CO)OC1=O	CC(C)CCC(=O)C1=C(O)C=C(C=O)OC1=O
SN090	CC1=CC=C(CO)C=C1	CC1=CC=C(C=O)C=C1
SN091	CC1=CC(CO)=CC=C1	CC1=CC(C=O)=CC=C1
SN092	COC(=O)C1=COC(O)C2C(CO)=CCC12	COC(=O)C1=COC(O)C2C(C=O)=CCC12
SN093	C=C(C)C1CC=C(CO)CC1	C=C(C)C1CC=C(C=O)CC1
SN094	OC1=CC=CC=C1O	O=C1C=CC=CC1=O
SN095	OCC1=CC(O)C2C=CN=CC12	O=C1CC(CO)C2=CN=CC=C12
SN096	C=C1CCC=C(C)CCC2C1CC2(C)C	CC12CCC(=O)C(C1)C1CC(C)(C)C1CC2
SN097	CC1=CC2C(O)(CC(CO)=CC3C4C(C)(C)C4(O)C(O)C(C)C32O)C1=O	C=C(C)C1C(=O)C(O)C(C)C2(O)C1C=C(CO)CC1(O)C(=O)C(C)=CC12
SN098	COC1=CC(CC(CO)C(CO)CC2=CC(OC)=C(O)C=C2)=CC=C1O	COC1=CC(CC2COC(=O)C2CC2=CC=C(O)C(OC)=C2)=CC=C1O
SN099	C=CCSSCC=C	C=CCS
SN100	CCCCC/C=C\CC(/C=C\C=C/C/C=C\CCCC(=O)O)OO	CCCCC/C=C\CC(O)/C=C\C=C/C/C=C\CCCC(=O)O
SN101	CC1CCC2C(C)C(=O)OC3OC4(C)CCC1C32OO4	CC1CCC2C(C)C(=O)OC3OC(C)(O)CCC1C32O
SN102	COC1=CC=C(C[C@@H]2COC(=O)[C@H]2CC2=CC(O)=CC=C2)C=C1OC	O=C1OCC(CC2=CC=CC(O)=C2)C1CC1=CC=CC(O)=C1
SN103	COC1=C(OC)C=C(OC2=C(OC)C=C3C(=C2)CC2C4=C3C(OC)=C(OC)C=C4CCN2C)C(CC2C3=CC(OC)=C(OC)C=C3CCN2C)=C1	COC1=C(OC)C=C(OC2=C(OC)C=C3C(=C2)CC2C4=C3C(OC)=C(OC)C=C4CCN2C)C(CC2NCCC3=CC(OC)=C(OC)C=C32)=C1
SN104	COC1=CC=C2C=C1OC1=CC=C(C=C1)CC1C3=CC(=C(OC)C=C3CCN1C)OC1=C3C(=CC(OC)=C1OC)CCN(C)C3C2	COC1=CC=C2C=C1OC1=CC=C(C=C1)CC1NCCC3=C1C=C(OC1=C(OC)C(OC)=CC4=C1C(C2)N(C)CC4)C(OC)=C3
SN105	COC1=CC=C2C=C1OC1=CC=C(C=C1)CC1NCCC3=C1C=C(OC1=C(OC)C(OC)=CC4=C1C(C2)N(C)CC4)C(OC)=C3	COC1=C2C=C(C=C1)CC1NCCC3=C1C(=C(OC)C(OC)=C3)OC1=C(OC)C=C3CCNC(CC4=CC=C(C=C4)O2)C3=C1
SN106	CN1C2CC(O)CC1C1OC12	OC1CC2NC(C1)C1OC21
SN107	CN1C2CC(OC(=O)C(CO)C3=CC=CC=C3)CC1C(O)C2	O=C(OC1CC2CC(O)C(C1)N2)C(CO)C1=CC=CC=C1
SN108	CN1C(=O)C2=C(N=CN2C)N(C)C1=O	CN1C(=O)C2=C(N=C[NH]2)N(C)C1=O
SN109	O=C1C(O)C(C2=CC=CC=C2)C(C(O)C2=CC=CC=C2)N1CO	O=C1NC(C(O)C2=CC=CC=C2)C(C2=CC=CC=C2)C1O
SN110	CC1=CC2C3=C4C(=C[NH]C4=CC=C3)CC2N(C)C1	CC1=CC2C3=C4C(=C[NH]C4=CC=C3)CC2NC1
SN111	COC1=CC2=C(C=C1O)CC1C3=C2C2=C(C=C3CCN1C)OCO2	COC1=CC2=C(C=C1O)CC1NCCC3=CC4=C(OCO4)C2=C31
SN112	CN1C2CCC1C(C(=O)O)C(OC(=O)C1=CC=CC=C1)C2	O=C(OC1CC2CCC(N2)C1C(=O)O)C1=CC=CC=C1
SN113	CN1CCCC1C1=CN=CC=C1	C1=CC(C2CCCN2)=CN=C1
SN114	CN(C)CCC1=C[NH]C2=CC=CC=C12	CNCCC1=C[NH]C2=CC=CC=C12
SN115	CN1C(=O)C2=C(N=CN2C)N(C)C1=O	CN1C(=O)[NH]C2=C(C1=O)N(C)C=N2
SN116	CN1C(=O)C2=C(N=CN2C)N(C)C1=O	CN1C=NC2=C1C(=O)[NH]C(=O)N2C
SN117	CN1C(=O)C2=C(N=C[NH]2)N(C)C1=O	CN1C(=O)[NH]C(=O)C2=C1N=C[NH]2
SN118	CN1C(=O)[NH]C2=C(C1=O)N(C)C=N2	CN1C=NC2=C1C(=O)[NH]C(=O)[NH]2
SN119	CN1C2CCC1CC(OC(=O)C(CO)C1=CC=CC=C1)C2	O=C(OC1CC2CCC(C1)N2)C(CO)C1=CC=CC=C1
SN120	CN1C=NC2=C1C(=O)[NH]C(=O)N2C	CN1C=NC2=C1C(=O)[NH]C(=O)[NH]2
SN121	CN1CCC23C4=C5OC2C(O)C=CC3C1CC4=CC=C5O	OC1=CC=C2CC3NCCC45C2=C1OC4C(O)C=CC35
SN122	CN1C2=CC=CC=C2C(=O)N2CCC3=C([NH]C4=CC=CC=C34)C21	O=C1C2=CC=CC=C2N=C2C3=C(CCN21)C1=CC=CC=C1[NH]3
SN123	CNC(C)C1C(O)CC2(C)C3CCC4C(C)(C)C(NC)CCC45CC35CCC12C	CNC(C)C1C(O)CC2(C)C3CCC4C(C)(C)C(N)CCC45CC35CCC12C
SN124	C[N+]([O-])=NCO	C[N+](=N)[O-]
SN125	CC1=CC=C[C+2]C1=C=C/C(C)=C/C=C/C(C)=C/C=C/C=C(C)/C=C/C=C(\C)C(=O)CC1(O)C(C)=CC(=O)CC1(C)C	CC1=CC=C[C+2]C1=C=C/C(C)=C/C=C/C(C)=C/C=C/C=C(C)/C=C/C=C(\C)C(=O)CC1(O)[C+2]CC(=O)C=C1C
SN126	CC1=CC=CC(C)(C)C1=C=C/C(C)=C/C=C/C(C)=C/C=C/C=C(C)/C=C/C=C(\C)C(=O)CC1(O)C(C)=CC(=O)CC1(C)C	CC1=CC=C[C+2]C1=C=C/C(C)=C/C=C/C(C)=C/C=C/C=C(C)/C=C/C=C(\C)C(=O)CC1(O)C(C)=CC(=O)CC1(C)C
SN127	CN(C)CCC1=C[NH]C2=CC=CC=C12	COCCC1=C[NH]C2=CC=CC=C12
SN128	COC1=CC(CCC(=O)CC(O)CCC2=CC(OC)=C(O)C=C2)=CC=C1O	COC1=CC(CCC(=O)/C=C(\O)CCC2=CC=C(O)C(OC)=C2)=CC=C1O
SN129	OCC1=CC(O)C2C=CN=CC12	OCC1=CC(O)C2=CC=NC=C12
SN130	CC(C(=O)O)C1CCC2C3C(CC(=O)[C@]12C)[C@@]1(C)CCC(=O)CC1C[C@H]3O	CC(C(=O)O)C1CCC2C3C(CC(=O)[C@]12C)[C@@]1(C)CCC(=O)C=C1C[C@H]3O
SN131	CCCC1=CC(OC)=C(O)C=C1	C/C=C/C1=CC(OC)=C(O)C=C1
SN132	O=C1CCCC2C3CCCN4CCCC(CN12)C34	O=C1C=CCC2C3CC=CN4C=CCC(CN12)C34
SN133	O=C(O)CCC1=CC=C(O)C=C1	O=C(O)/C=C/C1=CC=C(O)C=C1
SN134	COC1=CC(CCC(=O)O)=CC=C1O	COC1=CC(/C=C/C(=O)O)=CC=C1O
SN135	CC1CCC2(C(=O)O)CCC3(C)C(=CCC4C5(C)CCC(=O)C(C)(C)C5CCC43C)C2C1C	CC1CCC2(C(=O)O)CCC3(C)C(=CCC4C5(C)C=CC(=O)C(C)(C)C5CCC43C)C2C1C
SN136	O=C1CC(C2=CC=C(O)C=C2)OC2=C1C=CC(O)=C2	O=C1C=C(C2=CC=C(O)C=C2)OC2=C1C=CC(O)=C2
SN137	O=C1CCCC2C3CCCN4CCCC(CN12)C34	O=C1C=CCC2C3CCCN4CCCC(CN12)C34
SN138	O=C1CCCC2C3CCCN4CCCC(CN12)C34	O=C1CCCC2C3CCCN4C=CCC(CN12)C34
SN139	O=C1CC2OCC=C3CN4CCC56C7=CC=CC=C7N1C5C2C3CC46	O=C1C=C2OCC=C3CN4CCC56C7=CC=CC=C7N1C5C2C3CC46
SN140	O=CCCC1=CC=CC(O)=C1	O=C/C=C/C1=CC=CC(O)=C1
SN141	O=C(O)C1=C(C(=O)O)C(O)C(O)C=C1	O=C(O)C1=CC=C(O)C(O)=C1C(=O)O
SN142	OC1C=CC=CC1O	OC1=CC=CC=C1O
SN143	C[C@@H]1C(=O)OC2CCN3CC=C(COC(=O)[C@@](C)(O)[C@]1(C)O)C23	C[C@@H]1C(=O)OC2CCN3C=CC(=C23)COC(=O)[C@@](C)(O)[C@]1(C)O
SN144	COC1=CCN2CCC(O)C12	COC1=C2C(O)CCN2C=C1
SN145	C=CC1=C(C)C(=O)N/C1=C\C1=C(C)C(CCC(=O)O)=C(CC2NC(/C=C3\NC(=O)C(C=C)C3C)=C(C)C2CCC(=O)O)[NH]1	C=CC1=C(C)C(=O)NC1=CC1=N/C(=C\C2NC(/C=C3\NC(=O)C(C=C)C3C)=C(C)C2CCC(=O)O)C(CCC(=O)O)=C1C
SN146	CC1=NCCC2=C1[NH]C1=CC(O)=CC=C21	CC1=NC=CC2=C1[NH]C1=CC(O)=CC=C12
SN147	O=C(/C=C/C=C/C1=CC2=C(C=C1)OCO2)N1CCCCC1	O=CC1=CC2=C(C=C1)OCO2
SN148	CC(CCC(=O)O)C1CCC2C3C(CC(=O)[C@]12C)[C@@]1(C)CC[C@@H](O)CC1C[C@H]3O	CC(C(=O)O)C1CCC2C3C(CC(=O)[C@]12C)[C@@]1(C)CC[C@@H](O)CC1C[C@H]3O
SN149	O=C(O)CCC1=CC=C(O)C=C1	O=C(O)C1=CC=C(O)C=C1
SN150	O=C(O)CCC1=CC=CC(O)=C1	O=C(O)C1=CC=CC(O)=C1
SN151	O=C(O)CCC1=CC=CC(O)=C1	O=C(O)C1=CC(O)=CC=C1
SN152	O=C(O)CCCCC1=CC=C(O)C(O)=C1	O=C(O)CCC1=CC=C(O)C(O)=C1
SN153	O=C(O)CCCCC1=CC=CC(O)=C1	O=C(O)CCC1=CC=CC(O)=C1
SN154	COC1=CC(O)=C(C(=O)CCC2=CC=C(O)C=C2)C(O)=C1OC	O=C(O)CCC1=CC=C(O)C=C1
SN155	O=C(/C=C/C1=CC=C(O)C=C1)C1=C(O)C=C(O)C=C1O	O=C(O)/C=C/C1=CC=C(O)C=C1
SN156	CC(C(=O)C1=C(O)C=C(O)C=C1O)C1=CC=C(O)C=C1	CCC1=CC=C(O)C=C1
SN157	OC1=CC=C(C2OC3=CC(O)=CC(C4C5=C(C6C(C7=CC=C(O)C=C7)OC(C7=CC=C(O)C=C7)C6C6=CC(O)=CC(O)=C6)C=C(O)C=C5OC4C4=CC=C(O)C=C4)=C3C2C2=CC(O)=CC(O)=C2)C=C1	OC1=CC=C(C2=CC(C3=C4C(=CC(O)=C3)OC(C3=CC=C(O)C=C3)C4C3=C4C(=CC(O)=C3)OC(C3=CC=C(O)C=C3)C4C3=CC(O)=CC(O)=C3)C(C3=CC=C(O)C=C3)O2)C=C1
SN158	OC1=CC(O)=C2C(=C1)OC(C1=CC(O)=C(O)C=C1)C(O)C2C1=C2OC(C3=CC(O)=C(O)C=C3)C(O)CC2=C(O)C=C1O	OC1=CC2=C(CC(O)C(C3=CC(O)=C(O)C=C3)O2)C(O)=C1
SN159	COC1=CC=C2C(=C1OC)C(=O)OC2C1C2=C(OC)C3=C(C=C2CCN1C)OCO3	COC1=C2OCOC2=CC2=C1CN(C)CC2
SN160	COC1=CC=C2C(=C1OC)C(=O)OC2C1C2=C(OC)C3=C(C=C2CCN1C)OCO3	COC1=CC=C2COC(=O)C2=C1OC
SN161	N#CC(O)C1=CC=CC=C1	O=CC1=CC=CC=C1
SN162	O=C(O)C1=CC(O)=C2C(=O)C3=C(O)C=CC=C3C(C3C4=C(C(=O)C5=C(O)C=C(C(=O)O)C=C53)C(O)=CC=C4)C2=C1	O=C(O)C1=CC(O)=C2C(=O)C3=C(O)C=CC=C3CC2=C1
SN163	COC1=CC(O)=C(C(=O)CCC2=CC=C(O)C=C2)C(O)=C1OC	COC1=CC(O)=CC(O)=C1OC
SN164	O=C(/C(O)=C/C1=CC(O)=C(O)C=C1)C1=C(O)C=C(O)C=C1O	O=C(O)CC1=CC=C(O)C(O)=C1
SN165	O=C(/C(O)=C/C1=CC(O)=C(O)C=C1)C1=C(O)C=C(O)C=C1O	O=C(O)CCC1=CC=C(O)C(O)=C1
SN166	O=C(/C(O)=C/C1=CC=C(O)C=C1)C1=C(O)C=C(O)C=C1O	O=C(O)CCC1=CC=C(O)C=C1
SN167	O=C(CCC1=CC(O)=C(O)C=C1)C1=C(O)C=C(O)C=C1O	OC1=CC(O)=CC(O)=C1
SN168	O=C1C2=C(O)C=C(O)C=C2OC1(O)CC1=CC(O)=C(O)C=C1	OC1=CC(O)=CC(O)=C1
SN169	CC1=CC2C(O)(CC(CO)=CC3C4C(C)(C)C4(O)C(O)C(C)C32O)C1=O	CC1=CC2C(O)(CC(CO)=CC3C4C(C(=O)C4(C)C)C(C)C32O)C1=O
SN170	C=C1CCC2C(C)(CO)C(O)CCC2(C)C1C/C=C1/C(=O)OCC1O	C=C1CCC2C(C)(CO)C(O)CCC2(C)C1C/C=C1/C=COC1=O
SN171	CC1=CC=C(C(C)(O)C(=O)O)C=C1	C=C(C(=O)O)C1=CC=C(C)C=C1
SN172	CC(C)(O)C1=CC2=C(C=C1)[C@@]1(C)CCC[C@@](C)(C(=O)O)C1CC2	C=C(C)C1=CC2=C(C=C1)[C@@]1(C)CCC[C@@](C)(C(=O)O)C1CC2
SN173	COC1=CC(O)=C(CC(O)C(C)(C)O)C(O)=C1C(=O)/C=C/C1=CC=C(O)C=C1	COC1=C(C(=O)/C=C/C2=CC=C(O)C=C2)C(O)=C(CC(O)=C(C)C)C(O)=C1
SN174	CC(C)=CCC(O)C1=CC(=O)C2=C(C1=O)C(O)=CC=C2O	CC(C)=C/C=C/C1=CC(=O)C2=C(C1=O)C(O)=CC=C2O
SN175	CC12CCC(O)CC1(O)CCC1C2CCC2(C)C(C3=CC(=O)OC3)CCC12O	CC12CCC=CC1(O)CCC1C2CCC2(C)C(C3=CC(=O)OC3)CCC12O
SN176	COC1=CC2=C(CC(O)C(C)(C)O2)C(O)=C1C(=O)/C=C/C1=CC=C(O)C=C1	COC1=CC2=C(C=CC(C)(C)O2)C(O)=C1C(=O)/C=C/C1=CC=C(O)C=C1
SN177	CC(C(=O)O)C1CCC2C3C(CC(=O)[C@]12C)[C@@]1(C)CCC(=O)C=C1C[C@H]3O	CC(C(=O)O)C1CCC2C3C=CC4=CC(=O)CC[C@@]4(C)C3CC(=O)[C@@]12C
SN178	COC(=O)C1C(O)NC2OCC3(O)C=CC1C23	COC(=O)C1=CNC2OCC3(O)C=CC1C23
SN179	CC12CCC=CC1(O)CCC1C2CCC2(C)C(C3=CC(=O)OC3)CCC12O	CC12CCC=CC1=CCC1C2CCC2(C)C(C3=CC(=O)OC3)CCC12O
SN180	O=C(O)C1(O)CC(O)C(O)C(O)C1	O=C(O)C1=CC=CC=C1
SN181	O=CC1=CCC(O)C2=C1CCOC2=O	O=CC1=CC=CC2=C1CCOC2=O
SN182	CN1C2CC(OC(=O)C(CO)C3=CC=CC=C3)CC1C(O)C2	C=C(C(=O)OC1CC2CC(O)C(C1)N2C)C1=CC=CC=C1
SN183	CC1=CC(=O)CC(C)(C)C1(O)CC(=O)/C(C)=C/C=C/C(C)=C/C=C/C=C(C)/C=C/C=C(\C)C=C=C1C(C)(C)CC(O)CC1(C)O	CC1=CC=CC(C)(C)C1=C=C/C(C)=C/C=C/C(C)=C/C=C/C=C(C)/C=C/C=C(\C)C(=O)CC1(O)C(C)=CC(=O)CC1(C)C
SN184	C/C(C=C=C1C(C)(C)CC(O)CC1(C)O)=C\C=C\C(C)=C\C=C\C=C(C)\C=C\C=C(/C)C(=O)CC12OC1(C)CC(O)CC2(C)C	C/C(C=C=C1C(C)(C)C=CCC1(C)O)=C\C=C\C(C)=C\C=C\C=C(C)\C=C\C=C(/C)C(=O)CC12OC1(C)CC(O)CC2(C)C
SN185	C=C1CCC2C(C)(COC3OC(CO)C(O)C(O)C3O)CCCC2(C)C1CCC1=CCOC1=O	C=C1CC[C@@H]2[C@](C)(CO)CCC[C@@]2(C)C1/C=C/C1=CCOC1=O
SN186	OC1=CC(O)=C2C=C(O)C(C3=CC(O)=C(O)C(O)=C3)=[O+]C2=C1	O=C(O)C1=CC(O)=C(O)C(O)=C1
SN187	O=C1C(O)=C(C2=CC(O)=C(O)C(O)=C2)OC2=C1C(O)=CC(O)=C2	O=C(O)CC1=CC(O)=C(O)C(O)=C1
SN188	COC1=CC(C2=[O+]C3=CC(O)=CC(O)=C3C=C2O)=CC(OC)=C1O	COC1=CC(C(=O)O)=CC(OC)=C1O
SN189	O=C1CC(C2=CC(O)=C(O)C=C2)OC2=C1C(O)=CC(O)=C2	O=C(O)CCC1=CC=C(O)C(O)=C1
SN190	O=C1CC(C2=CC(O)=C(O)C=C2)OC2=C1C(O)=CC(O)=C2	OC1=CC(O)=CC(O)=C1
SN191	CNC(C)C(O)C1=CC=CC=C1	O=C(O)C1=CC=CC=C1
SN192	O=C1C(O)=C(C2=CC(O)=C(O)C=C2)OC2=C1C(O)=CC(O)=C2	O=C(O)C1=CC=C(O)C(O)=C1
SN193	O=C1CCC(CC2=CC=CC(O)=C2)O1	O=C(O)CCC1=CC=CC(O)=C1
SN194	O=C1C2=C(O)C=C(O)C=C2OC1(O)CC1=CC(O)=C(O)C=C1	O=C(O)CC1=CC=C(O)C(O)=C1
SN195	NC(CC1=CC(O)=C(O)C=C1)C(=O)O	COC1=CC(CC(=O)O)=CC=C1O
SN196	O=C(O)/C=C/C1=CC=C(O)C=C1	O=C(O)C1=CC=C(O)C=C1
SN197	OCC(O)C1=CC=CC=C1	O=C(O)C1=CC=CC=C1
SN198	CN(C)CCC1=C[NH]C2=CC=C(O)C=C12	O=C(O)CC1=C[NH]C2=CC=C(O)C=C12
SN199	O=C(/C=C/C1=CC=C(O)C(O)=C1)OC(CC1=CC(O)=C(O)C=C1)C(=O)O	O=C(O)CCC1=CC=C(O)C(O)=C1
SN200	O=C(/C=C/C1=CC=C(O)C(O)=C1)OC(CC1=CC(O)=C(O)C=C1)C(=O)O	O=C(O)/C=C/C1=CC(O)=C(O)C=C1
SN201	COC(=O)C1C(OC(=O)C2=CC=CC=C2)CC2CCC1N2C	CN1C2CCC1C(C(=O)O)C(OC(=O)C1=CC=CC=C1)C2
SN202	C=CCC1=CC(OC)=C(OC)C(OC)=C1	C=CCC1=CC(O)=C(OC)C(OC)=C1
SN203	COC1=C2OC(=O)C=CC2=CC2=C1OC=C2	O=C1C=CC2=CC3=C(OC=C3)C(O)=C2O1
SN204	COC1=C(OC)C(OC)=C2C(=C1)CCC(NC(C)=O)C1=CC(=O)C(OC)=CC=C12	COC1=C(OC)C(OC)=C2C(=C1)CCC(NC(C)=O)C1=CC(=O)C(O)=CC=C12
SN205	COC1=CC=C2C3CC4=CC=C(OC)C5=C4C2(CCN3C)C1O5	COC1=CC=C2CC3C4C=CC(O)C5OC1=C2C45CCN3C
SN206	COC1=CC2C3CC4=CC=C(OC)C(OC5OC(C(=O)O)C(O)C(O)C5O)=C4C2(CCN3C)CC1=O	COC1=CC=C2CC3C4C=C(O)C(=O)CC4(CCN3C)C2=C1OC1OC(C(=O)O)C(O)C(O)C1O
SN207	CC1=CC2C(O)(CC(CO)=CC3C4C(C)(C)C4(O)C(O)C(C)C32O)C1=O	CC1=CC2C(CC(CO)=CC3C4C(C)(C)C4(O)C(O)C(C)C23O)C1=O
SN208	CC1(O)CC(O)C2(O)C=CN=CC12	CC1(O)CC(O)C2C=CN=CC21
SN209	O=C1CC[C@@H](CC2=CC(O)=C(O)C(O)=C2)O1	O=C1CC[C@@H](CC2=CC=C(O)C(O)=C2)O1
SN210	O=C(O)CC1=CC=C(O)C(O)=C1	O=C(O)CC1=CC=CC(O)=C1
SN211	O=C(O)CC1=CC=C(O)C(O)=C1	O=C(O)CC1=CC=C(O)C=C1
SN212	COC1=CC(CC(CO)C(CO)CC2=CC(O)=C(O)C=C2)=CC=C1O	COC1=CC(C[C@@H](CO)[C@@H](CO)CC2=CC(O)=CC=C2)=CC=C1O
SN213	COC1=CC2=C(C=C1O)C(C1=CC(O)=C(O)C=C1)C(CO)C(CO)C2	OCC1CC2=C(C=CC(O)=C2)C(C2=CC(O)=C(O)C=C2)C1CO
SN214	O=C(O)CCC1=CC=C(O)C=C1	O=C(O)CCC1=CC=CC=C1
SN215	CC1OC(OC2C(O)CC(OC3CCC4(C)C(CCC5C4CCC4(C)C(C6=CC(=O)OC6)CCC54O)C3)OC2C)CC(O)C1O	CC12CCC3C(CC(O)C4CC(O)CCC43C)C1CCC2C1=CC(=O)OC1
SN216	O=C1CC2OCC=C3CN4CCC56C7=CC=CC=C7N1C5C2C3CC46O	O=C1CC2OCC=C3CN4CCC56C7=CC=CC=C7N1C5C2C3CC46
SN217	CC(CCC(=O)O)C1CCC2C3C(O)CC4CC(O)CCC4(C)C3CCC12C	CC(CCC(=O)O)C1CCC2C3CCC4CC(O)CCC4(C)C3CCC12C
SN218	CC1(O)CC(O)C2C=CN=CC21	C[C+]1CC(O)C2C=CN=CC12
SN219	COC1=CC=C(C2=COC3=C(C(O)=C(OC)C(O)=C3)C2=O)C=C1	COC1=CC=C(C2=COC3=CC(O)=CC(O)=C3C2=O)C=C1
SN220	COC1=CC=C(C2=COC3=CC(O)=CC(O)=C3C2=O)C=C1	OC1=CC=C(C2=COC3=C(C=CC(O)=C3)C2)C=C1
SN221	OC[C@@H](CC1=CC(O)=C(O)C=C1)[C@H](CO)CC1=CC=CC(O)=C1	OCC(CC1=CC=CC(O)=C1)C(CO)CC1=CC(O)=CC=C1
SN222	CC1=CC(O)=C2C(=O)C3=C(O)C=C(O)C=C3C(=O)C2=C1	CC1=CC(O)=C2C(=O)C3=C(O)C=CC=C3C(=O)C2=C1
SN223	COC1=C(O)C(OC)=CC(CC(CO)C(CO)CC2=CC(OC)=C(O)C(OC)=C2)=C1	OCC(CC1=CC=CC(O)=C1)C(CO)CC1=CC(O)=CC=C1
SN224	COC1=C(O)C(OC)=CC(CC2COC(=O)C2CC2=CC(OC)=C(O)C(OC)=C2)=C1	O=C1OCC(CC2=CC=CC(O)=C2)C1CC1=CC(O)=CC=C1
SN225	COC1=CC(CC(CO)C(CO)CC2=CC(OC)=C(O)C=C2)=CC=C1O	OCC(CC1=CC=CC(O)=C1)C(CO)CC1=CC(O)=CC=C1
SN226	O=C1CC(CO)C2=CN=CC=C12	CC1CC(=O)C2=CC=NC=C21
SN227	COC(C(=O)C1=CC=C(O)C=C1O)C1=CC=C(O)C=C1	O=C(CC1=CC=C(O)C=C1)C1=CC=C(O)C=C1O
SN228	COC1=CC(CC2COC(=O)C2CC2=CC=C(O)C(OC)=C2)=CC=C1O	O=C1OCC(CC2=CC=CC(O)=C2)C1CC1=CC=CC(O)=C1
SN229	CN1C2CC(OC(=O)C(O)(CO)C3=CC=CC=C3)CC1C1OC12	CN1C2CC(OC(=O)C(CO)C3=CC=CC=C3)CC1C1OC12
SN230	O=C(O)CCC(O)CC1=CC(O)=CC(O)=C1	O=C(O)CCCCC1=CC(O)=CC(O)=C1
SN231	OC1=CC(O)=C(CC(O)CC2=CC(O)=C(O)C(O)=C2)C(O)=C1	OC1=CC(O)=CC(CC(O)CC2=C(O)C=C(O)C=C2O)=C1
SN232	COC1=CC(CCC(=O)O)=CC(OC)=C1O	COC1=CC(CCC(=O)O)=CC(OC)=C1
SN233	COC1=CC(CCC(=O)O)=CC(O)=C1O	COC1=CC(O)=CC(CCC(=O)O)=C1
SN234	COC1=CC(/C=C/C(=O)O)=CC(OC)=C1O	COC1=CC(/C=C/C(=O)O)=CC(OC)=C1
SN235	COC1=CC(/C=C/C(=O)O)=CC(O)=C1O	COC1=CC(O)=CC(/C=C/C(=O)O)=C1
SN236	O=C1OC2=C(C=CC(O)=C2)C2=CC(O)=C(O)C=C12	O=C1OC2=C(C=CC(O)=C2)C2=CC=C(O)C=C12
SN237	O=C1OC2=C(C=CC(O)=C2)C2=CC=C(O)C=C12	O=C1OC2=C(C=CC(O)=C2)C2=CC=CC=C12
SN238	O=C1OC2=C(C=CC(O)=C2O)C2=C1C=C(O)C(O)=C2	O=C1OC2=C(C=CC(O)=C2)C2=CC(O)=C(O)C=C12
SN239	COC1=C(O)C=C(C2=CC(=O)C3=C(O)C=C(OC4OC(CO)C(O)C(O)C4OC4OC(C)C(O)C(O)C4O)C=C3O2)C=C1	COC1=CC=C(C2=CC(=O)C3=C(O)C=C(OC4OC(CO)C(O)C(O)C4OC4OC(C)C(O)C(O)C4O)C=C3O2)C=C1
SN240	O=C1CCC(CC2=CC=C(O)C(O)=C2)O1	O=C1CCC(CC2=CC=CC(O)=C2)O1
SN241	O=C(O)CCCCC1=CC(O)=CC(O)=C1	O=C(O)CCCCC1=CC=CC(O)=C1
SN242	COC1=CC(C(=O)O)=CC=C1O	COC1=CC(C=O)=CC=C1O
SN243	COC1=C2OC=CC2=C(O)C2=C1OC(=O)C=C2	COC1=C2OC=CC2=CC2=C1OC(=O)C=C2
SN244	COC1=CC=C(C2CC(=O)C3=C(C=C(O)C=C3O)O2)C=C1O	COC1=CC=C(C2CCC3=C(C=C(OC4OC(C(=O)O)C(O)C(O)C4O)C=C3O)O2)C=C1O
SN245	OC1=CC2=C(CC(O)C(C3=CC(O)=C(O)C=C3)O2)C(O)=C1	O=C1CCC(CC2=CC=C(O)C(O)=C2)O1
SN246	SCNCC1=CC=CC=C1	OCC1=CC=CC=C1
SN247	SCNCC1=CC=CC=C1	ONCC1=CC=CC=C1
SN248	O=C(/C=C/C=C/C1=CC2=C(C=C1)OCO2)N1CCCCC1	O=C(O)/C=C/C=C/C1=CC2=C(C=C1)OCO2
SN249	CC(C)/C=C/CCCCC(=O)NCC1=CC=C(O)C(O)=C1	NCC1=CC(O)=C(O)C=C1
SN250	O=C(OC1CC2=C(C=C(O)C=C2O)OC1C1=CC=C(O)C(O)=C1)C1=CC(O)=C(O)C(O)=C1	O=C(O)C1=CC(O)=C(O)C(O)=C1
SN251	C/C=C(\C)C(=O)OC1C(OC(C)=O)C2(CO)C(O)CC3(C)C(=CCC4C5(C)CCC(OC6OC(C(=O)O)C(OC7OC(CO)C(O)C(O)C7O)C(O)C6OC6OC(CO)C(O)C(O)C6O)C(C)(CO)C5CCC43C)C2CC1(C)C	CC1(C)CC2C3=CCC4C5(C)CCC(OC6OC(C(=O)O)C(OC7OC(CO)C(O)C(O)C7O)C(O)C6OC6OC(CO)C(O)C(O)C6O)C(C)(CO)C5CCC4(C)C3(C)CC(O)C2(CO)C(O)C1O
SN252	C/C=C1/C(OC2OC(CO)C(O)C(O)C2O)OC=C(C(=O)OC)C1CC(=O)OCCC1=CC=C(O)C(O)=C1	OCCC1=CC(O)=C(O)C=C1
SN253	CCN1CC2(COC)C(O)CC(OC)C34C5CC6(O)C(OC)C(O)C(OC(C)=O)(C5C6OC(=O)C5=CC=CC=C5)C(C(OC)C23)C14	CCN1CC2(COC)C(O)CC(OC)C34C5CC6(O)C(OC)C(O)C(O)(C5C6OC(=O)C5=CC=CC=C5)C(C(OC)C23)C14
SN254	CC(=O)OC1=CC2=C(C(O)=C1OC(C)=O)C(=O)C=C(C1=CC=CC=C1)O2	CC(=O)OC1=C(O)C2=C(C=C1O)OC(C1=CC=CC=C1)=CC2=O
SN255	CC(=O)OC1=C(O)C2=C(C=C1O)OC(C1=CC=CC=C1)=CC2=O	O=C1C=C(C2=CC=CC=C2)OC2=C1C(O)=C(O)C(O)=C2
SN256	C=C1CC23CC4C5C6(C)CC(OC(C)=O)CC57C2C(O)C1C(OC(C)=O)C3(O)C7N4C6	C=C1CC23CC4C5C6(C)CC(OC(C)=O)CC57C2C(O)C1C(O)C3(O)C7N4C6
SN257	CC(=O)OC1C(C2=COC(=O)C=C2)C2(C)CCC3C(CCC4(O)CC(O)CCC34C)C23OC13	CC12CCC(O)CC1(O)CCC1C2CCC2(C)C(C3=COC(=O)C=C3)C(O)C3OC132
SN258	CC(=O)OC1C(C2=COC(=O)C=C2)C2(C)CCC3C(CCC4CC(O)CCC43C)C23OC13	CC12CCC(O)CC1CCC1C2CCC2(C)C(C3=COC(=O)C=C3)C(O)C3OC132
SN259	C=C1CC23CC4C5C6(C)CC(OC(C)=O)CC57C2C(O)C1C(O)C3(O)C7N4C6	C=C1CC23CC4C5C6(C)CC(O)CC57C2C(O)C1C(O)C3(O)C7N4C6
SN260	C/C=C(\C)C(=O)OC1C(OC(C)=O)C2(CO)C(O)CC3(C)C(=CCC4C5(C)CCC(OC6OC(C(=O)O)C(OC7OC(CO)C(O)C(O)C7O)C(O)C6OC6OC(CO)C(O)C(O)C6O)C(C)(CO)C5CCC43C)C2CC1(C)C	C/C=C(\C)C(=O)OC1C(O)C2(COC(C)=O)C(O)CC3(C)C(=CCC4C5(C)CCC(OC6OC(C(=O)O)C(OC7OC(CO)C(O)C(O)C7O)C(O)C6OC6OC(CO)C(O)C(O)C6O)C(C)(CO)C5CCC43C)C2CC1(C)C
SN261	CC(=O)OC1C(C)OC(OC(=O)C23CCC(C)(C)CC2C2=CCC4C5(C)CC(O)C(OC6OC(CO)C(O)C(O)C6OC6OC(CO)C(O)C(O)C6O)C(C)(C(=O)O)C5CCC4(C)C2(CO)CC3)C(OC2OC(C)C(OC3OCC(O)C(O)C3O)C(O)C2O)C1OC(C)=O	CC(=O)OC1C(C)OC(OC(=O)C23CCC(C)(C)CC2C2=CCC4C5(C)CC(O)C(OC6OC(CO)C(O)C(O)C6OC6OC(CO)C(O)C(O)C6O)C(C)(C(=O)O)C5CCC4(C)C2(CO)CC3)C(OC2OC(C)C(OC3OCC(O)C(O)C3O)C(O)C2O)C1O
SN262	CC(=O)OC1C(C)OC(OC(=O)C23CCC(C)(C)CC2C2=CCC4C5(C)CC(O)C(OC6OC(CO)C(O)C(O)C6OC6OC(CO)C(O)C(O)C6O)C(C)(C(=O)O)C5CCC4(C)C2(CO)CC3)C(OC2OC(C)C(OC3OCC(O)C(O)C3O)C(O)C2O)C1OC(C)=O	CC(=O)OC1C(O)C(C)OC(OC(=O)C23CCC(C)(C)CC2C2=CCC4C5(C)CC(O)C(OC6OC(CO)C(O)C(O)C6OC6OC(CO)C(O)C(O)C6O)C(C)(C(=O)O)C5CCC4(C)C2(CO)CC3)C1OC1OC(C)C(OC2OCC(O)C(O)C2O)C(O)C1O
SN263	C=C1CC23CCC4C(C)(C(=O)OC5OC(CO)C(O)C(O)C5O)CCCC4(C)C2CCC1(OC1OC(CO)C(O)C(O)C1OC1OC(CO)C(O)C(O)C1O)C3	C=C1CC23CCC4C(C)(C(=O)O)CCCC4(C)C2CCC1(OC1OC(CO)C(O)C(O)C1OC1OC(CO)C(O)C(O)C1O)C3
SN264	C/C=C(\C)C(=O)OC1C(O)C2(COC(C)=O)C(O)CC3(C)C(=CCC4C5(C)CCC(OC6OC(C(=O)O)C(OC7OC(CO)C(O)C(O)C7O)C(O)C6OC6OC(CO)C(O)C(O)C6O)C(C)(CO)C5CCC43C)C2CC1(C)C	CC1(C)CC2C3=CCC4C5(C)CCC(OC6OC(C(=O)O)C(OC7OC(CO)C(O)C(O)C7O)C(O)C6OC6OC(CO)C(O)C(O)C6O)C(C)(CO)C5CCC4(C)C3(C)CC(O)C2(CO)C(O)C1O
SN265	COC1=C(O)C(OC)=CC(C2C3=CC4=C(C=C3C(OC3OC5COC(C)OC5C(O)C3O)C3COC(=O)C23)OCO4)=C1	COC1=C(O)C(OC)=CC(C2C3=CC4=C(C=C3C(OC3OC5COC(C)OC5C(O)C3O)C(CO)C2C(=O)O)OCO4)=C1
SN266	C=C(C)C1CCC2(C(=O)OC3OC(COC4OC(CO)C(OC5OC(C)C(O)C(O)C5O)C(O)C4O)C(O)C(O)C3O)CCC3(C)C(CC4OC(=O)CC(O)C5(C)C(C(=C)C)CCC3(C)C45)C12	C=C(C)C1CCC2(C(=O)O)CCC3(C)C(CC4OC(=O)CC(O)C5(C)C(C(=C)C)CCC3(C)C45)C12
SN267	CNC(=O)OC1=CC=C2C(=C1)C1(C)CCN(C)C1N2C	CN1CCC2(C)C3=CC(O)=CC=C3N(C)C12
SN268	O=C(OC1CC2=C(C=C(O)C=C2O)OC1C1=CC=C(O)C(O)=C1)C1=CC(O)=C(O)C(O)=C1	OC1=CC2=C(CC(O)C(C3=CC(O)=C(O)C=C3)O2)C(O)=C1
SN269	COC(=O)C1C(OC(=O)C2=CC=CC=C2)CC2CCC1N2C	COC(=O)C1C(O)CC2CCC1N2C
SN270	COC(=O)C1OC(OC2=CC3=C(C(O)=C2)C(=O)C=C(C2=CC=C(O)C=C2)O3)C(O)C(O)C1O	COC1=CC(O)=C2C(=O)C=C(C3=CC=C(O)C=C3)OC2=C1
SN271	CC1(OC(=O)/C=C/C2=CC=CC=C2)CC(O)C2(O)C=COC(OC3OC(CO)C(O)C(O)C3O)C12	CC1(O)CC(O)C2(O)C=COC(O)C12
SN272	O=C(OC1=CC=CC=C1C(=O)O)C1=CN=CC=C1	O=C(O)C1=CC=CC=C1O
SN273	O=C1C=CC2=C(C=C(O)C=C2)O1	O=C(O)/C=C/C1=C(O)C=C(O)C=C1
SN274	O=C1C=CC2=C(C=C(O)C=C2)O1	O=C(O)CCC1=C(O)C=C(O)C=C1
SN275	COC1=CC=C2CCC(=O)OC2=C1	COC1=CC(O)=C(CCC(=O)O)C=C1
SN276	CC1(OC(=O)/C=C/C2=CC=C(O)C=C2)CC(O)C2(O)C=COC(OC3OC(CO)C(O)C(O)C3O)C12	CC1(O)CC(O)C2(O)C=COC(O)C12
SN277	COC1=CC=C2C=C(O)C(=O)OC2=C1	COC1=CC(O)=C(CC(O)C(=O)O)C=C1
SN278	O=C(OC1CC2=C(C=C(O)C=C2O)OC1C1=CC(O)=C(O)C(O)=C1)C1=CC(O)=C(O)C(O)=C1	OC1=CC2=C(CC(O)C(C3=CC(O)=C(O)C(O)=C3)O2)C(O)=C1
SN279	O=C(/C=C/C1=CC(O)=C(O)C=C1)OC1CC(O)(C(=O)O)CC(O)C1O	O=C(O)C1(O)CC(O)C(O)C(O)C1
SN280	C=C1CC23CCC4C(C)(C(=O)OC5OC(CO)C(O)C(O)C5O)CCCC4(C)C2CCC1(OC1OC(CO)C(O)C(OC2OC(CO)C(O)C(O)C2O)C1OC1OC(CO)C(O)C(O)C1O)C3	C=C1CC23CCC4C(C)(C(=O)O)CCCC4(C)C2CCC1(OC1OC(CO)C(O)C(O)C1OC1OC(CO)C(O)C(O)C1O)C3
SN281	CN1C2CC(OC(=O)C(O)(CO)C3=CC=CC=C3)CC1C1OC12	O=C(O)C(O)(CO)C1=CC=CC=C1
SN282	CC(=O)OC1CC(C)(C)C(=C=C/C(C)=C/C=C/C(C)=C/C=C/C=C(C)/C=C/C=C(\C)C(=O)CC23OC2(C)CC(O)CC3(C)C)C(C)(O)C1	C/C(C=C=C1C(C)(C)CC(O)CC1(C)O)=C\C=C\C(C)=C\C=C\C=C(C)\C=C\C=C(/C)C(=O)CC12OC1(C)CC(O)CC2(C)C
SN283	C/C=C(\C)C(=O)OC1C(OC(C)=O)C2=C3OC(=O)C=CC3=CC=C2OC1(C)C	C/C=C(\C)C(=O)OC1C(O)C2=C3OC(=O)C=CC3=CC=C2OC1(C)C
SN284	CC(C)COC(=O)C1=CC=CC=C1C(=O)OCC(C)C	CC(C)COC(=O)C1=CC=CC=C1C(=O)O
SN285	CN1C2CC(OC(=O)C(CO)C3=CC=CC=C3)CC1C(O)C2	O=C(O)C(CO)C1=CC=CC=C1
SN286	CC1=CC(O)=C(C(=O)CCC(C)C)C(=O)O1	C/C(O)=C/C(O)=C(\C(=O)O)C(=O)CCC(C)C
SN287	CC12CCC(CC(=O)O1)C(C)(C)O2	CC1(O)CCC(CC(=O)O)C(C)(C)O1
SN288	COC1=C(C)C(=O)O/C1=C1/OC2CCCC3C(CCN3C3CC(C)C(=O)O3)C2C1C	COC1=C(C)C(=O)O/C1=C1/OC2CCCC3C(CCN3C(O)CC(C)C(=O)O)C2C1C
SN289	CCOC(=O)C1=CC=CC=C1C(=O)OCC	CCOC(=O)C1=CC=CC=C1C(=O)O
SN290	COC(=O)C1=CCCN(C)C1	CN1CCC=C(C(=O)O)C1
SN291	COC1=C(C)C(=O)O/C1=C1/OC2CCCC3C(CCN3C3CC(C)C(=O)O3)C2C1C	COC(=C(\C)C(=O)O)/C(O)=C1\OC2CCCC3C(CCN3C3CC(C)C(=O)O3)C2C1C
SN292	COC1=C(C)C(=O)O/C1=C1/OC2CCCC3C(CCN3C3CC(CO)C(=O)O3)C2C1C	COC1=C(C)C(=O)O/C1=C1/OC2CCCC3C(CCN3C(O)CC(CO)C(=O)O)C2C1C
SN293	COC1=CC(O)=C2C(=C1)OC(=O)C1=C2OC2=CC(O)=C(O)C=C21	COC1=CC(O)=C(C2=C(C(=O)O)C3=CC(O)=C(O)C=C3O2)C(O)=C1
SN294	COC1=CC=C2C(=C1OC)C(=O)OC2C1C2=CC3=C(C=C2CCN1C)OCO3	COC1=CC=C(C(O)C2C3=CC4=C(C=C3CCN2C)OCO4)C(C(=O)O)=C1OC
SN295	C=CC1=CN=CC2=C1CCOC2=O	C=CC1=CN=CC(C(=O)O)=C1CCO
SN296	CN1C2CC(OC(=O)C(CO)C3=CC=CC=C3)CC1C(O)C2	CN1C2CC(O)CC1C(O)C2
SN297	CN1C2CC(OC(=O)C(O)(CO)C3=CC=CC=C3)CC1C1OC12	CN1C2CC(O)CC1C1OC12
SN298	CC(C)(O)C1CCC(C)(C2CCC3(C)C2C(O)CC2C4(C)CCC(O)C(C)(C)C4C(OC4OC(CO)C(O)C(O)C4O)CC23C)O1	CC(C)(O)C1OC(C)(C2CCC3(C)C2C(O)CC2C4(C)CCC(O)C(C)(C)C4C(O)CC23C)CC1O
SN299	CC1OC(OCC2OC(OC3=C(C4=CC(O)=C(O)C=C4)OC4=C(C(O)=CC(O)=C4)C3=O)C(O)C(O)C2O)C(O)C(O)C1O	O=C1C(OC2OC(CO)C(O)C(O)C2O)=C(C2=CC(O)=C(O)C=C2)OC2=C1C(O)=CC(O)=C2
SN300	COC1=C(O)C=C(C2=CC(=O)C3=C(O)C=C(OC4OC(CO)C(O)C(O)C4OC4OC(C)C(O)C(O)C4O)C=C3O2)C=C1	COC1=CC=C(C2=CC(=O)C3=C(C=C(O)C=C3O)O2)C=C1O
SN301	CC1OC(OC2=C(C3=CC(O)=C(O)C=C3)OC3=C(C(O)=CC(O)=C3)C2=O)C(O)C(O)C1O	O=C1C(O)=C(C2=CC(O)=C(O)C=C2)OC2=C1C(O)=CC(O)=C2
SN302	COC1=CC=C(C2=CC(=O)C3=C(O)C=C(OC4OC(CO)C(O)C(O)C4OC4OC(C)C(O)C(O)C4O)C=C3O2)C=C1	COC1=CC=C(C2=CC(=O)C3=C(C=C(OC4OC(CO)C(O)C(O)C4O)C=C3O)O2)C=C1
SN303	COC1=CC=C(C2=CC(=O)C3=C(O)C=C(OC4OC(COC5OC(C)C(O)C(O)C5O)C(O)C(O)C4O)C=C3O2)C=C1	COC1=CC=C(C2=CC(=O)C3=C(C=C(O)C=C3O)O2)C=C1
SN304	O=C1C(OC2OCC(O)C(O)C2O)=C(C2=CC(O)=C(O)C=C2)OC2=C1C(O)=CC(O)=C2	O=C1C(O)=C(C2=CC(O)=C(O)C=C2)OC2=C1C(O)=CC(O)=C2
SN305	COC1=CC2=C(OC(=O)C=C2)C(OC2OC(CO)C(O)C(O)C2O)=C1O	COC1=CC2=C(OC(=O)C=C2)C(O)=C1O
SN306	COC1=CC=C(C2OCC3C(C4=CC(OC)=C(OC5OC(CO)C(O)C(O)C5O)C=C4)OCC23)C=C1OC	COC1=C(O)C=CC(C2OCC3C(C4=CC=C(OC)C(OC)=C4)OCC23)=C1
SN307	COC1=CC(/C=C/CO)=CC(OC)=C1OC1OC(CO)C(O)C(O)C1O	COC1=CC(/C=C/CO)=CC(OC)=C1O
SN308	OCC1OC(OC2=CC=C(C3CC(O)C4=C(C=C(O)C=C4O)O3)C=C2)C(O)C(O)C1O	OC1=CC=C(C2CC(O)C3=C(O)C=C(O)C=C3O2)C=C1
SN309	OCC1OC(OC2=CC3=C(C=C2)C2OC4=CC5=C(C=C4C2CO3)OCO5)C(O)C(O)C1O	OC1=CC2=C(C=C1)C1OC3=CC4=C(C=C3C1CO2)OCO4
SN310	COC(=O)C1=COC(OC2OC(CO)C(O)C(O)C2O)C2C1CC(O)C2C	COC(=O)C1=COC(O)C2C1CC(O)C2C
SN311	CC1(C)CC(O)C2(C)CCC3(C)C(=CCC4C5(C)CCC(OC6OC(CO)C(O)C(O)C6O)C(C)(CO)C5CCC43C)C2C1	CC1(C)CC(O)C2(C)CCC3(C)C(=CCC4C5(C)CCC(O)C(C)(CO)C5CCC43C)C2C1
SN312	O=C1C(OC2OC(CO)C(O)C(O)C2O)=C(C2=CC(O)=C(O)C=C2)OC2=C1C(O)=CC(O)=C2	O=C1C(O)=C(C2=CC(O)=C(O)C=C2)OC2=C1C(O)=CC(O)=C2
SN313	CC1(C)CC(O)C2(C)CCC3(C)C(=CCC4C5(C)CCC(OC6OC(CO)C(O)C(O)C6OC6OC(CO)C(O)C(O)C6O)C(C)(CO)C5CCC43C)C2C1	CC1(C)CC(O)C2(C)CCC3(C)C(=CCC4C5(C)CCC(OC6OC(CO)C(O)C(O)C6O)C(C)(CO)C5CCC43C)C2C1
SN314	COC1=C(O)C=CC(CC/C(O)=C/C(=O)/C=C/C2=CC=C(OC3OC(C(=O)O)C(O)C(O)C3O)C(OC)=C2)=C1	COC1=C(O)C=CC(/C=C/C(=O)/C=C(\O)CCC2=CC=C(O)C(OC)=C2)=C1
SN315	CC(C)=CCCC(C)(OC1OC(CO)C(O)C(O)C1O)C1CCC2(C)C1C(O)CC1C3(C)CCC(O)C(C)(C)C3C(OC3OC(CO)C(O)C(O)C3OC3OCC(O)C(O)C3O)CC12C	CC(C)=CCCC(C)(O)C1CCC2(C)C1C(O)CC1C3(C)CCC(O)C(C)(C)C3C(O)CC12C
SN316	CC1CC(O)C(=O)C(OC2CCC3(C(=O)O)C(CCC4C3CC(O)C3(C)C(C5=CC(=O)OC5)CCC43O)C2O)O1	CC12C(O)CC3C(CCC4C(O)C(O)CCC43C(=O)O)C1(O)CCC2C1=CC(=O)OC1
SN317	CC1OC(OC2C(O)CC(OC3C(O)CC(OC4CCC5(C)C(CCC6C5CCC5(C)C(C7=CC(=O)OC7)CCC65O)C4)OC3C)OC2C)CC(O)C1O	CC1OC(OC2C(O)CC(OC3CCC4(C)C(CCC5C4CCC4(C)C(C6=CC(=O)OC6)CCC54O)C3)OC2C)CC(O)C1O
SN318	CC1OC(OC2C(O)CC(OC3C(O)CC(OC4CCC5(C)C(CCC6C5CC(O)C5(C)C(C7=CC(=O)OC7)CCC65O)C4)OC3C)OC2C)CC(O)C1O	CC12CCC(O)CC1CCC1C2CC(O)C2(C)C(C3=CC(=O)OC3)CCC12O
SN319	COC1CC(OC2CCC3(C)C(CCC4C3CCC3(C)C(C5=CC(=O)OC5)C(OC(C)=O)CC43O)C2)OC(C)C1O	CC(=O)OC1CC2(O)C3CCC4CC(O)CCC4(C)C3CCC2(C)C1C1=CC(=O)OC1
SN320	COC1CC(OC2CCC3(C)C4CCC5(C)C(C6=CC(=O)OC6)CCC5(O)C4CCC3(O)C2)OC(C)C1OC1OC(CO)C(O)C(O)C1O	CC12CCC(O)CC1(O)CCC1C2CCC2(C)C(C3=CC(=O)OC3)CCC12O
SN321	COC1=CC=C(C2=C(OC3OC(C)C(O)C(O)C3O)C(=O)C3=C(O)C=C(O)C(CC=C(C)C)=C3O2)C=C1	COC1=CC=C(C2=C(O)C(=O)C3=C(O)C=C(O)C(CC=C(C)C)=C3O2)C=C1
SN322	COC1C(C)OC(OC2=C(C3=CC(O)=C(O)C=C3)OC3=C(C(O)=CC(O)=C3)C2=O)C(O)C1O	O=C1C(O)=C(C2=CC(O)=C(O)C=C2)OC2=C1C(O)=CC(O)=C2
SN323	CC1OC(OC2C(OC3=CC4=C(C(=O)CC(C5=CC=C(O)C=C5)O4)C(O)=C3)OC(CO)C(O)C2O)C(O)C(O)C1O	O=C1CC(C2=CC=C(O)C=C2)OC2=C1C(O)=CC(O)=C2
SN324	CC1CCC2(OC1)OC1CC3C4CC=C5CC(OC6OC(CO)C(OC7OC(C)C(O)C(O)C7O)C(O)C6OC6OC(C)C(O)C(O)C6O)CCC5(C)C4CCC3(C)C1C2C	CC1CCC2(OC1)OC1CC3C4CC=C5CC(O)CCC5(C)C4CCC3(C)C1C2C
SN325	CC1OC(OC2=CC3=C(C(O)=C2)C(=O)C(O)=C(C2=CC=C(O)C=C2)O3)C(O)C(O)C1O	O=C1C(O)=C(C2=CC=C(O)C=C2)OC2=C1C(O)=CC(O)=C2
SN326	CC1OC(OC2CCC3(C)C(CCC4(C)C3C=CC35OCC6(CCC(C)(C)CC63)C(O)CC45C)C2(C)CO)C(O)C(O)C1O	CC1(C)CCC23COC4(C=CC5C6(C)CCC(O)C(C)(CO)C6CCC5(C)C4(C)CC2O)C3C1
SN327	CC1OC(OC2C(O)C(OCCC3=CC=C(O)C(O)=C3)OC(COC3OC(CO)C(O)C(O)C3O)C2OC(=O)/C=C/C2=CC(O)=C(O)C=C2)C(O)C(O)C1O	O=C(/C=C/C1=CC(O)=C(O)C=C1)OC1C(CO)OC(OCCC2=CC=C(O)C(O)=C2)C(O)C1O
SN328	CC1OC(OC2C(OC3CCC4(C)C(CCC5(C)C4CC=C4C6CC(C)(C)CCC6(C(=O)O)CCC45C)C3(C)CO)OCC(O)C2O)C(O)C(O)C1O	CC1(C)CC[C@]2(C(=O)O)CC[C@]3(C)C(=CCC4[C@@]5(C)CC[C@H](OC6OCC(O)C(O)C6O)[C@@](C)(CO)C5CC[C@]43C)C2C1
SN329	CC1OC(OCC2OC(OC3=C(C4=CC(O)=C(O)C=C4)OC4=C(C(O)=CC(O)=C4)C3=O)C(O)C(O)C2O)C(O)C(O)C1O	O=C1C(O)=C(C2=CC(O)=C(O)C=C2)OC2=C1C(O)=CC(O)=C2
SN330	CC1OC(OCC2OC(OC3=C(C4=CC=C(O)C=C4)OC4=C(C(O)=CC(OC5OC(C)C(O)C(O)C5O)=C4)C3=O)C(O)C(O)C2O)C(O)C(O)C1O	CC1OC(OC2=CC3=C(C(O)=C2)C(=O)C(O)=C(C2=CC=C(O)C=C2)O3)C(O)C(O)C1O
SN331	O=C(/C=C/C1=CC(O)=C(O)C=C1)OC1CC(O)(C(=O)O)CC(O)C1O	O=C(O)/C=C/C1=CC(O)=C(O)C=C1
SN332	CC1(C(=O)O)CCC2(C)CCC3(C)C(=CC(=O)C4C5(C)CCC(OC6OC(C(=O)O)C(O)C(O)C6O)C(C)(C)C5CCC43C)C2C1	CC1(C(=O)O)CCC2(C)CCC3(C)C(=CC(=O)C4C5(C)CCC(O)C(C)(C)C5CCC43C)C2C1
SN333	CC1(C)CC(O)C2(C)CCC3(C)C(=CCC4C5(C)CCC(OC6OC(C(=O)O)C(O)C(O)C6OC6OC(CO)C(O)C(O)C6O)C(C)(C)C5CCC43C)C2C1	CC1(C)CC(O)C2(C)CCC3(C)C(=CCC4C5(C)CCC(O)C(C)(C)C5CCC43C)C2C1
SN334	C=C1CCC2C(C)(COC3OC(CO)C(O)C(O)C3O)CCCC2(C)C1CCC1=CCOC1=O	C=C1CC[C@H]2[C@@](C)(CCC[C@@]2(C)CO)C1CCC1=CCOC1=O
SN335	CC(C)=CCCC(C)(OC1OC(COC2OC(CO)C(O)C2O)C(O)C(O)C1O)C1CCC2(C)C1C(O)CC1C3(C)CCC(OC4OC(CO)C(O)C(O)C4OC4OC(CO)C(O)C(O)C4O)C(C)(C)C3CCC12C	CC(C)=CCCC(C)(OC1OC(COC2OC(CO)C(O)C2O)C(O)C(O)C1O)C1CCC2(C)C1C(O)CC1C3(C)CCC(O)C(C)(C)C3CCC12C
SN336	O=C1C=C(C2=CC=C(O)C=C2)OC2=C1C(O)=CC(OC1OC(CO)C(O)C(O)C1OC1OCC(O)(CO)C1O)=C2	O=C1C=C(C2=CC=C(O)C=C2)OC2=C1C(O)=CC(O)=C2
SN337	CC(C)=CCCC(C)(OC1OC(COC2OC(CO)C(O)C2O)C(O)C(O)C1O)C1CCC2(C)C1C(O)CC1C3(C)CCC(O)C(C)(C)C3CCC12C	CC(C)=CCCC(C)(OC1OC(CO)C(O)C(O)C1O)C1CCC2(C)C1C(O)CC1C3(C)CCC(O)C(C)(C)C3CCC12C
SN338	N#CC(OC1OC(COC2OC(CO)C(O)C(O)C2O)C(O)C(O)C1O)C1=CC=CC=C1	N#CC(O)C1=CC=CC=C1
SN339	COC1=CC=C(C2=COC3=CC(OC4OC(COC5OCC(O)C(O)C5O)C(O)C(O)C4O)=C(OC)C(O)=C3C2=O)C=C1	COC1=CC=C(C2=COC3=C(C(O)=C(OC)C(O)=C3)C2=O)C=C1
SN340	CC(C)=CCCC(C)(OC1OC(COC2OCC(O)C(O)C2O)C(O)C(O)C1O)C1CCC2(C)C1C(O)CC1C3(C)CCC(OC4OC(CO)C(O)C(O)C4OC4OC(CO)C(O)C(O)C4O)C(C)(C)C3CCC12C	CC(C)=CCCC(C)(OC1OC(CO)C(O)C(O)C1O)C1CCC2(C)C1C(O)CC1C3(C)CCC(OC4OC(CO)C(O)C(O)C4OC4OC(CO)C(O)C(O)C4O)C(C)(C)C3CCC12C
SN341	O=C(O)C1OC(OC2=CC3=C(C(O)=C2O)C(=O)C=C(C2=CC=C(O)C=C2)O3)C(O)C(O)C1O	COC1=CC2=C(C(O)=C1O)C(=O)C=C(C1=CC=C(O)C=C1)O2
SN342	O=C(O)C1OC(OC2=CC3=C(C(O)=C2O)C(=O)C=C(C2=CC=CC=C2)O3)C(O)C(O)C1O	O=C1C=C(C2=CC=CC=C2)OC2=C1C(O)=C(O)C(O)=C2
SN343	CC1(C(=O)O)CCC2(C)CCC3(C)C(=CC(=O)C4C5(C)CCC(OC6OC(C(=O)O)C(O)C(O)C6OC6OC(C(=O)O)C(O)C(O)C6O)C(C)(C)C5CCC43C)C2C1	CC1(C(=O)O)CCC2(C)CCC3(C)C(=CC(=O)C4C5(C)CCC(O)C(C)(C)C5CCC43C)C2C1
SN344	CC1(C(=O)O)CCC2(C)CCC3(C)C(=CC(=O)C4C5(C)CCC(OC6OC(C(=O)O)C(O)C(O)C6OC6OC(C(=O)O)C(O)C(O)C6O)C(C)(C)C5CCC43C)C2C1	CC1(C(=O)O)CCC2(C)CCC3(C)C(=CC(=O)C4C5(C)CCC(OC6OC(C(=O)O)C(O)C(O)C6O)C(C)(C)C5CCC43C)C2C1
SN345	CC1(C)CC[C@]2(C(=O)O)CC[C@]3(C)C(=CCC4[C@@]5(C)CC[C@H](OC6OCC(O)C(O)C6O)[C@@](C)(CO)C5CC[C@]43C)C2C1	CC1(C)CCC2(C(=O)O)CCC3(C)C(=CCC4C5(C)CCC(O)C(C)(CO)C5CCC43C)C2C1
SN346	CC1OC(OC2C(OC3CCC4(C)C(CCC5(C)C4CC=C4C6CC(C)(C)CCC6(C(=O)O)CCC45C)C3(C)CO)OCC(O)C2O)C(O)C(OC2OCC(O)C(O)C2O)C1O	CC1OC(OC2C(OC3CCC4(C)C(CCC5(C)C4CC=C4C6CC(C)(C)CCC6(C(=O)O)CCC45C)C3(C)CO)OCC(O)C2O)C(O)C(O)C1O
SN347	CC(=O)OC1C(C)OC(OC(=O)C23CCC(C)(C)CC2C2=CCC4C5(C)CC(O)C(O)C(C)(C(=O)O)C5CCC4(C)C2(CO)CC3)C(OC2OC(C)C(OC3OCC(O)C(O)C3O)C(O)C2O)C1OC(C)=O	CC(=O)OC1C(C)OC(OC(=O)C23CCC(C)(C)CC2C2=CCC4C5(C)CC(O)C(O)C(C)(C(=O)O)C5CCC4(C)C2(CO)CC3)C(OC2OC(C)C(O)C(O)C2O)C1OC(C)=O
SN348	COC1=CC(C2=[O+]C3=CC(O)=CC(OC4OC(CO)C(O)C(O)C4O)=C3C=C2OC2OC(CO)C(O)C(O)C2O)=CC(OC)=C1O	COC1=CC(C2=[O+]C3=CC(O)=CC(O)=C3C=C2O)=CC(OC)=C1O
SN349	CC12CC3(O)OC(O1)C1(COC(=O)C4=CC=CC=C4)C3CC21OC1OC(CO)C(O)C(O)C1O	CC12CC3(O)OC(O1)C1(COC(=O)C4=CC=CC=C4)C3CC21O
SN350	C=C1CC23CCC4C(C)(C(=O)O)CCCC4(C)C2CCC1(OC1OC(CO)C(O)C(O)C1OC1OC(CO)C(O)C(O)C1O)C3	C=C1CC23CCC4C(C)(C(=O)O)CCCC4(C)C2CCC1(O)C3
SN351	CC(=O)OC1C(C)OC(OC(=O)C23CCC(C)(C)CC2C2=CCC4C5(C)CC(O)C(OC6OC(CO)C(O)C(O)C6OC6OC(CO)C(O)C(O)C6O)C(C)(C(=O)O)C5CCC4(C)C2(CO)CC3)C(OC2OC(C)C(OC3OCC(O)C(O)C3O)C(O)C2O)C1OC(C)=O	CC(=O)OC1C(C)OC(OC(=O)C23CCC(C)(C)CC2C2=CCC4C5(C)CC(O)C(O)C(C)(C(=O)O)C5CCC4(C)C2(CO)CC3)C(OC2OC(C)C(OC3OCC(O)C(O)C3O)C(O)C2O)C1OC(C)=O
SN352	O=C1C=C(C2=CC=C(O)C=C2)OC2=C1C(O)=CC(OC1OC(CO)C(O)C(O)C1O)=C2	O=C1C=C(C2=CC=C(O)C=C2)OC2=C1C(O)=CC(O)=C2
SN353	O=C(O)C1=CC(O)=C2C(=O)C3=C(OC4OC(CO)C(O)C(O)C4O)C=CC=C3C(C3C4=C(C(=O)C5=C(OC6OC(CO)C(O)C(O)C6O)C=CC=C53)C(O)=CC(C(=O)O)=C4)C2=C1	O=C(O)C1=CC2=C(C(=O)C3=C(O)C=CC=C3C2C2C3=CC(C(=O)O)=CC(O)=C3C(=O)C3=C2C=CC=C3OC2OC(CO)C(O)C(O)C2O)C(O)=C1
SN354	OCC1OC(OC2=CC(O)=CC(/C=C/C3=CC=C(OC4OC(CO)C(O)C(O)C4O)C=C3O)=C2)C(O)C(O)C1O	OC1=CC(O)=CC(/C=C/C2=C(O)C=C(O)C=C2)=C1
SN355	COC1=CC=C(CC2COC(=O)C2CC2=CC(OC)=C(OC3OC(CO)C(O)C(O)C3O)C=C2)C=C1OC	COC1=C(O)C=CC(CC2C(=O)OCC2CC2=CC=C(OC)C(OC)=C2)=C1
SN356	COC1=CC=C(CC2COC(=O)C2(O)CC2=CC(OC)=C(OC3OC(CO)C(O)C(O)C3O)C=C2)C=C1OC	COC1=CC(CC2(O)C(=O)OCC2CC2=CC=C(OC)C(OC)=C2)=CC=C1O
SN357	COC1=CC=C(C2=C(OC3OC(C)C(O)C(O)C3O)C(=O)C3=C(O2)C(CC=C(C)C)=C(OC2OC(CO)C(O)C(O)C2O)C=C3O)C=C1	COC1=CC=C(C2=C(OC3OC(C)C(O)C(O)C3O)C(=O)C3=C(O)C=C(O)C(CC=C(C)C)=C3O2)C=C1
SN358	COC1=C(OC2OC(CO)C(O)C(O)C2O)C=C2OC=C(C3=CC=C(O)C=C3)C(=O)C2=C1O	COC1=C(O)C2=C(C=C1O)OC=C(C1=CC=C(O)C=C1)C2=O
SN359	OCC1=CC(O)C2C=COC(OC3OC(CO)C(O)C(O)C3O)C12	OCC1=CC(O)C2C=COC(O)C12
SN360	CC(C)=CCCC(C)(OC1OC(COC2OC(CO)C(O)C(O)C2O)C(O)C(O)C1O)C1CCC2(C)C1C(O)CC1C3(C)CCC(OC4OC(CO)C(O)C(O)C4O)C(C)(C)C3CCC12C	CC(C)=CCCC(C)(OC1OC(COC2OC(CO)C(O)C(O)C2O)C(O)C(O)C1O)C1CCC2(C)C1C(O)CC1C3(C)CCC(O)C(C)(C)C3CCC12C
SN361	CC(C)=CCCC(C)(OC1OC(CO)C(O)C(O)C1O)C1CCC2(C)C1C(O)CC1C3(C)CCC(O)C(C)(C)C3C(OC3OC(CO)C(O)C(O)C3O)CC12C	CC(C)=CCCC(C)(OC1OC(CO)C(O)C(O)C1O)C1CCC2(C)C1C(O)CC1C3(C)CCC(O)C(C)(C)C3C(O)CC12C
SN362	CC1OC(OC2CCC3(C)C(CCC4(C)C3C=CC35OCC6(CCC(C)(C)CC63)C(O)CC45C)C2(C)CO)C(O)C(OC2OC(CO)C(O)C(O)C2O)C1O	CC1OC(OC2CCC3(C)C(CCC4(C)C3C=CC35OCC6(CCC(C)(C)CC63)C(O)CC45C)C2(C)CO)C(O)C(O)C1O
SN363	O=C1C2=CC(O)=C(O)C=C2OC2=C1C(O)=C(C1OC(CO)C(O)C(O)C1O)C(O)=C2	O=C1C2=CC(O)=C(O)C=C2OC2=CC(O)=CC(O)=C12
SN364	O=C1C(C2=CC=C(O)C=C2)=COC2=C(C3OC(CO)C(O)C(O)C3O)C(O)=CC=C12	O=C1C(C2=CC=C(O)C=C2)=COC2=C1C=CC(O)=C2
SN365	CC1(C)CC2C3=CCC4C5(C)CCC(OC6OC(C(=O)O)C(OC7OC(CO)C(O)C(O)C7O)C(O)C6OC6OC(CO)C(O)C(O)C6O)C(C)(CO)C5CCC4(C)C3(C)CC(O)C2(CO)C(O)C1O	CC1(C)CC2C3=CCC4C5(C)CCCC(C)(CO)C5CCC4(C)C3(C)CC(O)C2(CO)C(O)C1O
SN366	COC1=C(OC)C(C2OC(CO)C(O)C(O)C2O)=C(O)C(C(=O)CCC2=CC=C(O)C=C2)=C1O	COC1=CC(O)=C(C(=O)CCC2=CC=C(O)C=C2)C(O)=C1OC
SN367	O=C1C=C(C2=CC(O)=C(O)C=C2)OC2=C1C(O)=C(C1OC(CO)C(O)C(O)C1O)C(O)=C2	O=C1C=C(C2=CC(O)=C(O)C=C2)OC2=C1C(O)=CC(O)=C2
SN368	C/C=C(\C)C(=O)OC1C(O)C2(COC(C)=O)C(O)CC3(C)C(=CCC4C5(C)CCC(OC6OC(C(=O)O)C(OC7OC(CO)C(O)C(O)C7O)C(O)C6OC6OC(CO)C(O)C(O)C6O)C(C)(CO)C5CCC43C)C2CC1(C)C	C/C=C(\C)C(=O)OC1C(O)C2(CO)C(O)CC3(C)C(=CCC4C5(C)CCCC(C)(CO)C5CCC43C)C2CC1(C)C
SN369	COC1=C(OC)C(C2OC(CO)C(O)C(O)C2O)=C(O)C(C(=O)/C=C/C2=CC=C(O)C=C2)=C1O	COC1=CC(O)=C(C(=O)CCC2=CC=C(O)C=C2)C(O)=C1OC
SN370	O=C1C2=C(C=CC=C2O)C(C2OC(CO)C(O)C(O)C2O)C2=CC(CO)=CC(O)=C12	O=C1C2=C(C=CC=C2O)CC2=CC(CO)=CC(O)=C12
SN371	C1=CC=C(C2CO2)C=C1	OCC(O)C1=CC=CC=C1
SN372	C=CC1(CCC=C(C)C)CO1	C=CC(O)(CO)CCC=C(C)C
SN373	COC1=CC2=C(C=C1OC)C1C(=O)C3=C(OC1CO2)C1=C(C=C3)O[C@H](C2(C)CO2)C1	COC1=C(OC)C=C2C(=C1)OCC1OC3=C4C[C@@H](C(C)(O)CO)OC4=CC=C3C(=O)C21
SN374	COC1=C(OC)C(OC)=CC(C2OC2C)=C1	COC1=C(OC)C(OC)=CC(C(O)C(C)O)=C1
SN375	COC1=CC(O)=C(CC2OC2(C)C)C(O)=C1C(=O)/C=C/C1=CC=C(O)C=C1	COC1=CC(O)=C(CC(O)C(C)(C)O)C(O)=C1C(=O)/C=C/C1=CC=C(O)C=C1
SN376	C1=CC2OC2C=C1	OC1C=CC=CC1O
SN377	O=C1CC2OCC3OC34CN3CCC56C7=CC=CC=C7N1C5C2C4CC36	O=C1CC2OCC(O)C3(O)CN4CCC56C7=CC=CC=C7N1C5C2C3CC46
SN378	CC1=CCC(C2(C)CO2)CC1	CC1=CCC(C(C)(O)CO)CC1
SN379	O=C1OCCC2=C1C=NC=C2C1CO1	O=C1OCCC2=C1C=NC=C2C(O)CO
SN380	CC(C)=CCC/C(C)=C/CC/C(C)=C/CCC1OC1(C)CC/C=C(\C)CCC=C(C)C	CC(C)=CCC/C(C)=C/CC/C(C)=C/CCC(O)C(C)(O)CC/C=C(\C)CCC=C(C)C
SN381	CCC(CCC(C)C1CCC2C3CC4OC45CC(O)CCC5(C)C3CCC12C)C(C)C	CCC(CCC(C)C1CCC2C3CC(O)C4(O)CC(O)CCC4(C)C3CCC12C)C(C)C
SN382	C=CC(C)(O)CCC1OC1(C)C	C=CC(C)(O)CCC(O)C(C)(C)O
SN383	C=CC1C2=CCOC(=O)C2=COC1O	C=CC(C=O)C1=CCOC(=O)C1C=O
SN384	C=CC1C(O)OC=C2C(=O)OCCC21	C=CC(C=O)C1CCOC(=O)/C1=C/O
SN385	C=CC1C(O)OC=C2C(=O)OCCC21O	C=CC(C=O)C1=C(C=O)C(=O)OCC1
SN386	CC12CC3(O)OC(O1)C1(COC(=O)C4=CC=CC=C4)C3CC21O	CC1(O)CC(=O)C2CC1(O)C2(C=O)COC(=O)C1=CC=CC=C1
SN387	CC1(O)CC(=O)C2CC1(O)C2(C=O)COC(=O)C1=CC=CC=C1	C=C(C=O)C1CC(=O)C(C)(O)CC1=O
SN388	OCC1=CC(O)C2C=COC(O)C12	O=CC1C(CO)=CC(O)C1/C=C\O
SN389	CC1(O)CC(O)C2(O)C=COC(O)C12	CC1(O)CC(O)C(O)(/C=C\O)C1C=O
SN390	COC(=O)C1=COC(O)C2C1C=CC2(O)CO	COC(=O)C(C=O)C1C=CC(O)(CO)C1C=O
SN391	CC1(C)CCCC2(C)C3CCC(C31)C21CO1	CC1(C)CCCC2(C)C(C=O)C3CCC2C31
SN392	C=CC1CN2CCC1CC2C(O)C1=CC=NC2=CC=C(OC)C=C12	C=C[C@@H]1CN2CCC1CC2[C@@H](O)C1=CC=NC2=CC=C(O)C=C12
SN393	C=C(C)C1CC2=C3OC4COC5=CC(OC)=C(OC)C=C5C4C(=O)C3=CC=C2O1	C=C(C)[C@@H]1CC2=C3OC4COC5=CC(OC)=C(O)C=C5C4C(=O)C3=CC=C2O1
SN394	CN1C2CCC1CC(OC(=O)C(CO)C1=CC=CC=C1)C2	O=C(O)C(CO)C1=CC=CC=C1
SN395	COC1=C(OC)C(O)=C2C(=O)C=C(C3=CC=C(O)C=C3)OC2=C1C1OC(CO)C(O)C(O)C1OC1OCC(O)(CO)C1O	COC1=C(C2OC(CO)C(O)C(O)C2O)C2=C(C(O)=C1OC)C(=O)C=C(C1=CC=C(O)C=C1)O2
SN396	COC1=C2C=COC2=C(OCC(O)C(C)(C)O)C2=C1CCC(=O)O2	COC1=C2C=COC2=C(O)C2=C1CCC(=O)O2
SN397	CC(C)=CCC/C(C)=C/COC1=C2C=CC(=O)OC2=CC2=C1C=CO2	O=C1C=CC2=C(C=C3OC=CC3=C2O)O1
SN398	CC(C)=CCOC1=C2C=COC2=CC2=C1C=CC(=O)O2	O=C1C=CC2=C(C=C3OC=CC3=C2O)O1
SN399	COC1=C2OC=CC2=C(OCC=C(C)C)C2=C1OC(=O)C=C2	COC1=C2OC=CC2=C(O)C2=C1OC(=O)C=C2
SN400	COC1=CC=C2C=C3C4=CC5=C(C=C4CC[N+]3=CC2=C1OC)OCO5	COC1=CC2=C(C=C1O)CC[N+]1=CC3=C(O)C(OC)=CC=C3C=C21
SN401	COC1=C2C=COC2=C(OCC(O)C(C)(C)O)C2=C1CCC(=O)O2	CC(C)(O)C(O)COC1=C2OC=CC2=C(O)C2=C1OC(=O)CC2
SN402	COC1=CC=C(C2=CC(=O)C3=C(C=C(O)C(OC)=C3O)O2)C=C1OC	COC1=CC=C(C2=CC(=O)C3=C(C=C(O)C(O)=C3O)O2)C=C1OC
SN403	COC1=CC=C(C2=CC(=O)C3=C(C=C(O)C(OC)=C3O)O2)C=C1OC	COC1=CC(C2=CC(=O)C3=C(C=C(O)C(OC)=C3O)O2)=CC=C1O
SN404	COC1=CC2=C(C=C1OC)C1=CC3=CC=C4OCOC4=C3C=[N+]1CC2	COC1=CC2=C(C=C1O)CC[N+]1=CC3=C4OCOC4=CC=C3C=C21
SN405	COC1=CC2=C(OC(=O)C=C2)C(O)=C1O	O=C1C=CC2=C(O1)C(O)=C(O)C(O)=C2
SN406	COC1=CC=C2C(=C1)[NH]C1=C2C=CN=C1C	CC1=NC=CC2=C1[NH]C1=CC(O)=CC=C12
SN407	COC1=C(O)C=C2C(=C1)CCN(C)C2C1OC(=O)C2=C(OC)C(OC)=CC=C21	COC1=C(O)C=C2C(=C1)CCN(C)C2C1OC(=O)C2=C(OC)C(O)=CC=C21
SN408	COC1=C(O)C=CC(C2OCC3C(C4=CC=C(OC)C(OC)=C4)OCC23)=C1	COC1=CC=C(C2OCC3C(C4=CC(O)=C(O)C=C4)OCC23)C=C1OC
SN409	COC1=C(OC)C=C(C2OCC3C(C4=CC(O)=C(OC)C(OC)=C4)OCC23)C=C1	COC1=CC(C2OCC3C(C4=CC(O)=C(OC)C(OC)=C4)OCC23)=CC=C1O
SN410	COC1=CC(C2=CC(=O)C3=C(C=C(O)C(OC)=C3O)O2)=CC=C1O	COC1=CC(C2=CC(=O)C3=C(C=C(O)C(O)=C3O)O2)=CC=C1O
SN411	COC1=CC=C2CC3C4=C(C=C(OC)C(O)=C4C2=C1O)CC[N+]3(C)C	COC1=CC=C2CC3C4=C(C(O)=C(O)C=C4CC[N+]3(C)C)C2=C1O
SN412	COC1=CC=C2CC3C4=C(C=C(OC)C(O)=C4C2=C1O)CC[N+]3(C)C	COC1=CC2=C3C(=C1O)C1=C(O)C(O)=CC=C1CC3[N+](C)(C)CC2
SN413	COC1=CC(CCC(=O)O)=CC(OC)=C1O	COC1=CC(CCC(=O)O)=CC(O)=C1O
SN414	COC1=CC(CCC(=O)O)=CC(OC)=C1	COC1=CC(O)=CC(CCC(=O)O)=C1
SN415	COC1=CC(C(=O)O)=CC(O)=C1OC	COC1=CC(C(=O)O)=CC(O)=C1O
SN416	COC1=CC(O)=C2C(=C1)OC(=O)C1=C2OC2=CC(O)=C(O)C=C21	O=C1OC2=C(C(O)=CC(O)=C2)C2=C1C1=CC(O)=C(O)C=C1O2
SN417	COC1=CC=C(C2=CC(=O)C3=C(C=C(O)C=C3O)O2)C=C1	O=C1C=C(C2=CC=C(O)C=C2)OC2=C1C(O)=CC(O)=C2
SN418	COC1=CC(C(=O)O)=CC=C1O	OC1=CC=CC=C1O
SN419	COC1=C(C)C(=O)O/C1=C1/OC2CCCC3C(CCN3C3CC(C)C(=O)O3)C2C1C	CC1=C(O)/C(=C2\OC3CCCC4C(CCN4C4CC(C)C(=O)O4)C3C2C)OC1=O
SN420	O=C1C(C2=CC=C(O)C=C2)=COC2=C1C=CC(O)=C2	OC1=CC=C(C2COC3=C(C=CC(O)=C3)C2)C=C1
SN421	COC1=CC2=C(C=C1O)OCC(C1=CC=C(O)C=C1)C2=O	COC1=CC2=C(C=C1O)OCC(C1=CC=C(O)C=C1)C2
SN422	O=C(O)C1=CC(O)=C2C(=O)C3=C(O)C=CC=C3C(=O)C2=C1	O=C(O)C1=CC(O)=C2C(=O)C3=C(O)C=CC=C3CC2=C1
SN423	CC1=C(/C=C/C(C)=C/C=C/C(C)=C/C=C/C=C(C)/C=C/C=C(C)/C=C/C2=C(C)C(=O)C(O)CC2(C)C)C(C)(C)CC(O)C1=O	CC1=C(/C=C/C(C)=C/C=C/C(C)=C/C=C/C=C(C)/C=C/C=C(C)/C=C/C2=C(C)C(=O)C(O)CC2(C)C)C(C)(C)CC(O)C1
SN424	COC1=CC(C(=O)O)=CC(OC)=C1OC	COC1=CC(CO)=CC(OC)=C1OC
SN425	O=C(O)C1=CC(O)=C(O)C(O)=C1	OC1=CC=CC(O)=C1O
SN426	COC1=CC(C(=O)O)=CC=C1O	COC1=CC=CC=C1O
SN427	O=C(O)/C=C/C1=CC=C(O)C(O)=C1	C=CC1=CC(O)=C(O)C=C1
SN428	COC1=CC(C(=O)O)=CC=C1O	COC1=CC(O)=CC=C1O
SN429	COC1=C(OC)C=C2C(=C1)CC1C3=C2C2=C(C=C3C(O)CN1C)OCO2	COC1=CC2=C(C=C1OC)C1=C(O)C(O)=CC3=C1C(C2)N(C)CC3O
SN430	C=CCC1=CC=C2OCOC2=C1	C=CCC1=CC=C(OC)C(O)=C1
SN431	C[N+]1=CC2=C3OCOC3=CC=C2C2=CC=C3C=C4OCOC4=CC3=C21	COC1=C(O)C=CC2=C3C=CC4=CC5=C(C=C4C3=[N+](C)C=C12)OCO5
SN432	C[NH+]1CC2=C3OCOC3=CC=C2C2=CC=C3C=C4OCOC4=CC3=C21	COC1=CC2=CC=C3C4=C(C[NH+](C)C3=C2C=C1O)C(O)=C(OC)C=C4
SN433	C/C=C/C1=CC2=C(C=C1)OCO2	C/C=C/C1=CC(O)=C(O)C=C1
SN434	C=CCC1=CC2=C(OCO2)C(OC)=C1	C=CCC1=CC(O)=C(O)C(OC)=C1
SN435	CN1CCC2=CC3=C(C=C2C(=O)CC2=CC=C4OCOC4=C2C1)OCO3	CN1CCC2=CC(O)=C(O)C=C2C(=O)CC2=CC=C3OCOC3=C2C1
SN436	CC1CC(O)C2(O)OC3CC4(C)C(CCC5C4CCC4(C)C(C6=CC(=O)OC6)CCC54O)CC3OC2O1	CC12CC(O)C(O)CC1CCC1C2CCC2(C)C(C3=CC(=O)OC3)CCC12O
SN437	COC1=CC=C2C=C3C4=CC5=C(C=C4CC[N+]3=CC2=C1OC)OCO5	COC1=C(O)C=C2CC[N+]3=CC4=C(OC)C(OC)=CC=C4C=C3C2=C1
SN438	COC1=CC=C2C=C3C4=CC5=C(C=C4CC[N+]3=CC2=C1OC)OCO5	COC1=CC=C2C=C3C4=CC(O)=C(O)C=C4CC[N+]3=CC2=C1OC
SN439	OC1=CC=C(C2OCC3C(C4=CC5=C(C=C4)OCO5)OCC23)C=C1O	OC1=CC=C(C2OCC3C(C4=CC(O)=C(O)C=C4)OCC23)C=C1O
SN440	C1=CC2=C(C=C1C1OCC3C(C4=CC5=C(C=C4)OCO5)OCC13)OCO2	OC1=CC=C(C2OCC3C(C4=CC5=C(C=C4)OCO5)OCC23)C=C1O
SN441	COC1=CC2=C(C=C1OC)C1=C3C(=CC4=C1OCO4)CCN(C)C3C2	COC1=CC2=C(C=C1OC)C1=C3C(=CC(O)=C1O)CCN(C)C3C2
SN442	COC1=CC2=C(C=C1OC)C1=CC3=CC=C4OCOC4=C3C=[N+]1CC2	COC1=CC2=C(C=C1OC)C1=CC3=C(C=[N+]1CC2)C(O)=C(O)C=C3
SN443	COC1=CC=C2C(=C1OC)C(=O)OC2C1C2=CC3=C(C=C2CCN1C)OCO3	COC1=CC=C2C(=C1OC)C(=O)OC2C1C2=CC(O)=C(O)C=C2CCN1C
SN444	CNCC(O)C1=CC=C(O)C=C1	CNC(NC(C=O)CCC(=O)O)C(O)C1=CC=C(O)C=C1
SN445	C/C=C1/CC(C)C(C)(O)C(=O)OCC2=CCN3CCC(OC1=O)C23	C/C=C1/CC(C)C(C)(O)C(=O)OCC2=CC[N+]3([O-])CCC(OC1=O)C23
SN446	C=CC1CN2CCC1CC2C(O)C1=CC=NC2=CC=C(OC)C=C12	C=CC1C[N+]2([O-])CCC1CC2C(O)C1=CC=NC2=CC=C(OC)C=C12
SN447	CN(C)CCC1=C[NH]C2=CC=CC=C12	O=NCCC1=C[NH]C2=CC=CC=C12
SN448	CN1C2CCC1CC(OC(=O)C(CO)C1=CC=CC=C1)C2	C[N+]1([O-])C2CCC1CC(OC(=O)C(CO)C1=CC=CC=C1)C2
SN449	COC1=CC2C3CC4=CC=C(OC)C(O)=C4C2(CCN3C)CC1=O	COC1=CC2C3CC4=CC=C(OC)C(O)=C4C2(CC[N+]3(C)[O-])CC1=O
SN450	COC1=CC(CNC(=O)CCCC/C=C/C(C)C)=CC=C1O	COC1=CC(CNC(=O)CCCC/C=C/C(C)O)=CC=C1O
SN451	O=C(O)C1OC(OC2=CC3=C(C(O)=C2O)C(=O)C=C(C2=CC=C(O)C=C2)O3)C(O)C(O)C1O	COC(=O)C1OC(OC2=CC3=C(C(O)=C2)C(=O)C=C(C2=CC=C(O)C=C2)O3)C(O)C(O)C1O
SN452	O=C(O)CCC1=CC=C(O)C(O)=C1	O=C(CCC1=CC=C(O)C(O)=C1)OC1=CC=CC(O)=C1O
SN453	COC1=CC2C3CC4=CC=C(OC)C(O)=C4C2(CCN3C)CC1=O	COC1=CC=C2CC3C4CC(OC)(OC)C(=O)CC4(CCN3C)C2=C1O
SN454	NC1=NC(=O)C2=C(NCC(CNC3=CC=C(C(=O)N[C@@H](CCC(=O)O)C(=O)O)C=C3)N2)[NH]1	CN1C2=C(NC[C@H]1CNC1=CC=C(C(=O)N[C@H](CCC(=O)O)C(=O)O)C=C1)[NH]C(N)=NC2=O
SN455	C=CCSSCC=C	C=CCSS(=O)CC=C
SN456	CNCC(O)C1=CC=C(O)C=C1	CNC(C(O)C1=CC=C(O)C=C1)S(=O)(=O)O
SN457	COC1=CC2C3CC4=CC=C(OC)C(O)=C4C2(CCN3C)CC1=O	COC1=CC=C2CC3C4CC(OC)(S(=O)(=O)O)C(=O)CC4(CCN3C)C2=C1O
SN458	C=CCSC	C=CCS(C)=O
SN459	CC1=C2C(=C(O)C(C)(O)C13CC3)CC(C)(CO)C2O	CC1=C(O)C2=C(C(C)=C1CCCl)[C@H](O)C(C)(CO)C2
SN460	CN1C=NC2=C1C(=O)[NH]C(=O)[NH]2	CN1C(=O)[NH]C2=C1C(=O)[NH]C(=O)[NH]2
SN461	CN1C(=O)C2=C(N=C[NH]2)N(C)C1=O	CN1C(=O)C2=C([NH]C(=O)[NH]2)N(C)C1=O
SN462	CC1CC(O)C(=O)C(OC2CC3CCC4C(CCC5(C)C(C6=CC(=O)OC6)CCC45O)C3(C)C[C@@H]2O)O1	CC1CC(O)C(=O)C(OC2CC3CCC4C(CC(O)C5(C)C(C6=CC(=O)OC6)CCC45O)C3(C=O)CC2O)O1
SN463	CC(C)C1=CC2=C(C=C1)C1(C)CCCC(C)(C(=O)O)C1CC2	C[C@@](O)(CO)C1=CC2=C(C=C1)[C@]1(C)CCC[C@](C)(C(=O)O)C1CC2
SN464	C=CCS	C=CCSC
SN465	CCCC1=CC(OC)=C(O)C=C1	CCCC1=CC(OC)=C(O)C=C1S
SN466	C[N+]1=CC2=C3OCOC3=CC=C2C2=CC=C3C=C4OCOC4=CC3=C21	C[N+]1=CC2=C3OCOC3=CC=C2C2=CC(O)=C3C=C4OCOC4=CC3=C21
SN467	O=C1C2=CC=CC=C2N=C2C3=C(CCN21)C1=CC=CC=C1[NH]3	O=C1C2=CC=CC=C2N=C2C3=C(C4=C(C=CC=C4O)[NH]3)C(O)CN21
SN468	O=C1C2=CC=CC=C2N=C2C3=C(CCN21)C1=CC=CC=C1[NH]3	O=C1C2=CC=CC=C2N=C2C3=C(C4=CC(O)=CC=C4[NH]3)C(O)CN21
SN469	O=C1C2=CC=CC=C2N=C2C3=C(CCN21)C1=CC=CC=C1[NH]3	O=C1C2=CC=CC=C2N=C2C3=C(C4=CC=C(O)C=C4[NH]3)C(O)CN21
SN470	O=C1C2=CC=CC=C2N=C2C3=C(CCN21)C1=CC=CC=C1[NH]3	O=C1C2=CC=CC=C2N=C2C3=C(CCN21)C1=C([NH]3)C(O)=CC=C1
SN471	CC1=C2[NH]C3=CC=CC=C3C2=C(C)C2=CN=CC=C12	CC1=C2[NH]C3=CC=C(O)C=C3C2=C(C)C2=CN=CC=C12
SN472	COC1=C(OC)C(OC)=C2C(=C1)CC(C)C(C)(O)CC1=CC(OC)=C(OC)C(OC)=C12	COC1=C(OC)C(OC)=C2C(=C1)CC(C)(O)C(C)(O)CC1=CC(OC)=C(OC)C(OC)=C12
SN473	CC(CO)C1=CC2=C(C=C1)[C@@]1(C)CCC[C@@](C)(C(=O)O)C1CC2	C[C@@](O)(CO)C1=CC2=C(C=C1)[C@]1(C)CCC[C@](C)(C(=O)O)C1CC2
SN474	C=CC1CN2CCC1CC2C(O)C1=CC=NC2=CC=C(OC)C=C12	C=CC1(O)CN2CCC1CC2C(O)C1=C2C=C(OC)C=CC2=NC=C1
SN475	CC1=CC=C(C(C)C)C=C1	CC1=CC=C(C(C)(C)O)C=C1
SN476	CC(C)C1=CC2=C(C=C1)C1(C)CCCC(C)(C(=O)O)C1CC2	CC(C)(O)C1=CC2=C(C=C1)[C@@]1(C)CCC[C@@](C)(C(=O)O)C1CC2
SN477	CC1=CC=C(C(C)C)C=C1	CC1=CC=C(C(C)CO)C=C1
SN478	C/C=C/C1=CC(OC)=C(O)C=C1	COC1=CC(/C=C/CO)=CC=C1O
SN479	C=C(C)C1CC2=C3OC4COC5=CC(OC)=C(OC)C=C5C4C(=O)C3=CC=C2O1	C=C(CO)[C@@H]1CC2=C(C=CC3=C2OC2COC4=C(C=C(OC)C(OC)=C4)C2C3=O)O1
SN480	CC(=O)OC1C(=O)C2(C)C(O)CC3OCC3(OC(C)=O)C2C(OC(=O)C2=CC=CC=C2)C2(O)CC(OC(=O)C(O)C(NC(=O)C3=CC=CC=C3)C3=CC=CC=C3)C(C)=C1C2(C)C	CC(=O)OC1C(=O)C2(C)C(O)C(O)C3OCC3(OC(C)=O)C2C(OC(=O)C2=CC=CC=C2)C2(O)CC(OC(=O)C(O)C(NC(=O)C3=CC=CC=C3)C3=CC=CC=C3)C(C)=C1C2(C)C
SN481	CC12CCC(CC1)C(C)(C)O2	CC1(C)OC2(C)CCC1CC2O
SN482	CC(C(=O)O)C1CCC2C3C=CC4=CC(=O)CC[C@@]4(C)C3CC(=O)[C@@]12C	CC(C(=O)O)C1CCC2C3C=CC4=CC(=O)[C@@H](O)C[C@]4(C)C3CC(=O)[C@]12C
SN483	O=C(O)C(O)CC1=CC(O)=C(O)C=C1	O=C(O)C(O)CC1=CC(O)=C(O)C(O)=C1
SN484	COC1=CC2=C(C=C1OC)OC(=O)C=C2	COC1=CC2=C(OC(=O)C=C2)C(O)=C1OC
SN485	O=C1C(C2=CC=C(O)C=C2)=COC2=C1C=CC(O)=C2O	O=C1C(C2=CC=C(O)C=C2)=COC2=C1C=C(O)C(O)=C2O
SN486	O=C1C(C2=CC=C(O)C=C2)=COC2=C1C=CC(O)=C2	O=C1C(C2=CC(O)=C(O)C=C2)=COC2=C1C=CC(O)=C2
SN487	O=C1C(C2=CC=C(O)C=C2)=COC2=C1C=CC(O)=C2	COC1=CC=C(C2=COC3=CC(O)=CC=C3C2=O)C=C1O
SN488	O=C1C(C2=CC=C(O)C=C2)=COC2=C1C=CC(O)=C2	O=C1C(C2=CC=C(O)C=C2)=COC2=CC(O)=C(O)C=C12
SN489	O=C1C(C2=CC=C(O)C=C2)=COC2=C1C=CC(O)=C2	O=C1C(C2=CC=C(O)C=C2)=COC2=C1C=CC(O)=C2O
SN490	CC1=CCC2CC1C2(C)C	CC1=CC(O)C2CC1C2(C)C
SN491	O=C1C(C2=CC=C(O)C=C2)=COC2=C1C(O)=CC(O)=C2	O=C1C(C2=CC=C(O)C=C2)=C(O)OC2=C1C(O)=CC(O)=C2
SN492	CC(C)(O)C1=CC2=C(C=C1)[C@@]1(C)CCC[C@@](C)(C(=O)O)C1CC2	CC(C)(O)C1=CC2=C(C=C1)[C@@]1(C)C[C@H](O)C[C@@](C)(C(=O)O)C1CC2
SN493	CN1C(=O)C(O)C(C2=CC=CC=C2)C1C(O)C1=CC=CC=C1	CN1C(=O)C(O)C(C2=CC=CC=C2)C1(O)C(O)C1=CC=CC=C1
SN494	CN1C(=O)C(O)C(C2=CC=CC=C2)C1C(O)C1=CC=CC=C1	CN1C(=O)C(O)C(O)(C2=CC=CC=C2)C1C(O)C1=CC=CC=C1
SN495	CC(CCC(=O)O)C1CCC2C3C(O)CC4CC(O)CCC4(C)C3CCC12C	CC(CCC(=O)O)C1CCC2C3C(O)C(O)C4CC(O)CCC4(C)C3CCC12C
SN496	CC1CCC2C(C)C(=O)OC3OC4(C)CCC1C32O4	CC1C(=O)OC2OC3(C)CCC4C(C)C(O)C(O)C1C24O3
SN497	O=C1C(C2=CC=C(O)C=C2)=COC2=C1C(O)=CC(O)=C2	O=C1C2=C(O)C(O)=C(O)C=C2OCC1C1=CC=C(O)C=C1
SN498	O=C1C(C2=CC=C(O)C=C2)=COC2=C1C(O)=CC(O)=C2	O=C1C2=C(O)C=C(O)C(O)=C2OCC1C1=CC=C(O)C=C1
SN499	COC1=C(O)C2=C(C=C1O)OC=C(C1=CC=C(O)C(O)=C1)C2=O	COC1=C(O)C2=C(C=C1O)OC=C(C1=CC=C(O)C(O)=C1O)C2=O
SN500	CN1C(CC(O)C2=CC=CC=C2)CCCC1CC(O)C1=CC=CC=C1	CN1C(CC(O)C2=CC=CC=C2)CCCC1CC(O)C1=CC=CC(O)=C1O
SN501	CC1=CC(O)=C2C(=O)C3=C(O)C=C(O)C=C3C(=O)C2=C1	O=C1C2=C(C(=O)C3=C1C=C(CO)C=C3O)C(O)=CC(O)=C2
SN502	O=C1C2=CC=CC=C2N=C2C3=C(CCN21)C1=CC=CC=C1[NH]3	O=C1C2=CC(O)=CC=C2N=C2C3=C(CCN21)C1=CC=CC=C1[NH]3
SN503	O=C1C2=CC=CC=C2N=C2C3=C(CCN21)C1=CC=CC=C1[NH]3	O=C1C2=CC=CC=C2N=C2C3=C(CCN21)C1=CC=C(O)C=C1[NH]3
SN504	CCC1CN2CCC3(C(=O)NC4=CC=CC=C43)C2CC1/C(=C\OC)C(=O)OC	CCC1CN2CCC3(C(=O)NC4=CC(O)=CC=C43)C2CC1/C(=C\OC)C(=O)OC
SN505	CC1=C(C)N=C(C)C(C)=N1	CC1=NC(C)=C(CO)N=C1C
SN506	CC12CC(=O)C(O)CC1CCC1C2CCC2(C)C(C3=CC(=O)OC3)CCC12O	CC12CC(=O)C(O)C(O)C1CCC1C2CCC2(C)C(C3=CC(=O)OC3)CCC12O
SN507	C=C(C)C1CC=C(C)CC1	C=C(C)C1CC=C(C)C(O)C1
SN508	CC1=CCC2C(C1)C2(C)C	CC1=CCC2C(C1)C2(C)CO
SN509	C=C1CCC=C(C)CCC2C1CC2(C)C	C=C1CCC2O[C@]2(C)CCC2C1C[C@@]2(C)CO
SN510	O=C1CCCC2C3CCC[N+]4([O-])CCCC(CN12)C34	O=C1C(O)CCC2C3CCC[N+]4([O-])CCCC(CN12)C34
SN511	CC1=C(/C=C/C(C)=C/C=C/C(C)=C/C(=O)O)C(C)(C)CCC1	CC1=C(/C=C/C(C)=C/C=C/C(C)=C\C(=O)O)C(C)(C)CCC1O
SN512	CCCCCC1=CC(O)=C2C(=C1)OC(C)(C)C1CC=C(C)CC21	CCCCCC1=CC(O)=C2C(=C1)OC(C)(C)C1CC=C(CO)CC21
SN513	CC1=CC(=O)C2CC1C2(C)C	CC1(C)C2CC1C(CO)=CC2=O
SN514	CC1=C(/C=C/C(C)=C/C=C/C(C)=C/C(=O)O)C(C)(C)CCC1	CC(/C=C/C1=C(CO)CCCC1(C)C)=C\C=C\C(C)=C\C(=O)O
SN515	CC1(C)CCCC2(C)C(C=O)C3CCC2C31	CC1(CO)CCCC2(C)C(C=O)C3CCC2C31
SN516	CC1=CC2C3=C4C(=C[NH]C4=CC=C3)CC2N(C)C1	CN1CC(CO)=CC2C3=C4C(=C[NH]C4=CC=C3)CC21
SN517	CCCCCC(O)CC(=O)CCC1=CC(OC)=C(O)C=C1	COC1=C(O)C=CC(CCC(=O)CC(O)CCCC(C)O)=C1
SN518	C=CCC1=CC(OC)=C(OC)C(OC)=C1	C=CC(O)C1=CC(OC)=C(OC)C(OC)=C1
SN519	C=CCC1=CC=C(OC)C=C1	C=CC(O)C1=CC=C(OC)C=C1
SN520	C=CCC1=CC=C(O)C(OC)=C1	C=CC(O)C1=CC=C(O)C(OC)=C1
SN521	C=CCC1=CC=C(OC)C(OC)=C1	C=CC(O)C1=CC=C(OC)C(OC)=C1
SN522	CN1C(=O)C(O)C(O)(C2=CC=CC=C2)C1C(O)C1=CC=CC=C1	O=C1C(O)C(O)(C2=CC=CC=C2)C(C(O)C2=CC=CC=C2)N1CO
SN523	COC1=CC2=C(C=C1O)CC1C3=C2C2=C(C=C3CCN1C)OCO2	COC1=CC2=C(C=C1O)CC1C3=C2C2=C(C=C3C(O)CN1C)OCO2
SN524	COC1=C2OCOC2=CC2=C1CN(C)CC2	COC1=C2C(=CC3=C1OCO3)CCN(C)C2O
SN525	CCC12CCCN3CCC4=C(C31)N(C1=CC=CC=C41)C(O)(C(=O)OC)C2	CCC12CCCN3CC(O)C4=C(C31)N(C1=CC=CC=C41)C(O)(C(=O)OC)C2
SN526	COC1=CC2=C(C=C1OC)C1=C3C(=CC4=C1OCO4)CCN(C)C3C2	COC1=C(OC)C=C2C(=C1)CC1C3=C2C2=C(C=C3C(O)CN1C)OCO2
SN527	CN1C(=O)C(O)C(C2=CC=CC=C2)C1C(O)C1=CC=CC=C1	O=C1C(O)C(C2=CC=CC=C2)C(C(O)C2=CC=CC=C2)N1CO
SN528	COC1=CC=C2C=CC(=O)OC2=C1	COC1=CC=C2C=C(O)C(=O)OC2=C1
SN529	COC1=C(OC)C=C2C(=C1)OCC1OC3=C4C=CC(C)(C)OC4=CC=C3C(=O)C21	COC1=C(OC)C=C2C(=C1)OCC1OC3=C4C=CC(C)(C)OC4=CC=C3C(=O)[C@]21O
SN530	C=C(C)C1CC2=C3OC4COC5=CC(OC)=C(OC)C=C5C4C(=O)C3=CC=C2O1	C=C(C)[C@@H]1CC2=C3OC4COC5=CC(OC)=C(OC)C=C5[C@]4(O)C(=O)C3=CC=C2O1
SN531	CC1CC(O)C(=O)C(OC2CC3CCC4C(CC(O)C5(C)C(C6=CC(=O)OC6)CCC45O)C3(C=O)CC2O)O1	CC1CC(O)C(=O)C(OC2CCC3(C(=O)O)C(CCC4C3CC(O)C3(C)C(C5=CC(=O)OC5)CCC43O)C2O)O1
SN532	O=CC1=CC2=C(C(=O)C3=C(C=CC=C3O)C2=O)C(O)=C1	O=C(O)C1=CC(O)=C2C(=O)C3=C(O)C=CC=C3C(=O)C2=C1
SN533	COC1=C2OC(=O)C=CC2=CC2=C1OC=C2	COC1=C2OC=CC2=C(O)C2=C1OC(=O)C=C2
SN534	COC1=C(OC)C2=C(C(OC)=C1OC)C(=O)C=C(C1=CC=C(O)C=C1)O2	COC1=C(OC)C2=C(C(OC)=C1OC)C(=O)C=C(C1=CC(O)=C(O)C=C1)O2
SN535	COC1=CC2=C(C=C1OC)C1=CC3=CC=C4OCOC4=C3C=[N+]1CC2	COC1=CC2=C(C=C1OC)C(O)C[N+]1=CC3=C4OCOC4=CC=C3C=C21
SN536	CC1=C2C3=CC4=C(C=C3CC[N+]2=CC2=C3OCOC3=CC=C12)OCO4	CC1=C2C3=CC4=C(C=C3C(O)C[N+]2=CC2=C3OCOC3=CC=C12)OCO4
SN537	CC1C(=O)CC2(C(C)C)CC12	CC1C(=O)CC2(C(C)(C)O)CC12
SN538	CC(C)C(C)/C=C/C(C)C1CCC2C3=CC=C4CC(O)CCC4(C)C3CCC21C	CC(/C=C/C(C)(O)C(C)C)C1CCC2C3=CC=C4CC(O)CCC4(C)C3CCC21C
SN539	CC1=CC=C(C(C)C)C=C1O	CC1=CC=C(C(C)(C)O)C=C1O
SN540	CC(C)=CCOC1=C2C=COC2=CC2=C1C=CC(=O)O2	C/C(=C\COC1=C2C=COC2=CC2=C1C=CC(=O)O2)CO
SN541	C=C(C/C=C(\C)C=O)C(C)C	C=C(C/C=C(\C)C(=O)O)C(C)C
SN542	CC(/C=C/C(C)(O)C(C)C)C1CCC2C3=CC=C4CC(O)CCC4(C)C3CCC21C	CC(C)C(C)(O)/C=C/C(C)C1(O)CCC2C3=CC=C4CC(O)CCC4(C)C3CCC21C
SN543	C=C1CC2(O)OC3(CC2C(C)C)C(C)CCC13	C=C1CC2(O)OC3(CC2C(C)C)C(C)CC(O)C13
SN544	C=C1CC2(O)OC3(CC2C(C)C)C(C)CCC13	C=C1CC2(O)OC3(CC2C(C)C)C1CC(O)C3C
SN545	CC1=CC(C)=CC=C1	CC1=CC(C)=C(O)C=C1
SN546	CC1=CC=C(C(C)C)C(O)=C1	CC1=CC(O)=C(C(C)C)C=C1O
SN547	CC1=CC=C(C(C)C)C=C1O	CC1=CC=C(C(C)C)C(O)=C1O
SN548	COC1=CC=C(C2OCC3C(C4=CC(OC)=C(OC)C=C4)OCC23)C=C1OC	COC1=C(OC)C=C(C2OCC3C(C4=CC(O)=C(OC)C(OC)=C4)OCC23)C=C1
SN549	COC1=CC(C2=CC(=O)C3=C(C=C(O)C(OC)=C3O)O2)=CC=C1O	COC1=CC(C2=CC(=O)C3=C(C=C(O)C(OC)=C3O)O2)=CC(O)=C1O
SN550	O=C(O)CCC1=CC=CC(O)=C1	O=C(O)CCC1=CC=CC(O)=C1O
SN551	C/C=C(\C)C(=O)OC1C(OC(C)=O)C2=C3OC(=O)C=CC3=CC=C2OC1(C)C	C/C=C(\C)C(=O)OC1C(OC(C)=O)C2=C(OC1(C)C)C(O)=CC1=C2OC(=O)C=C1
SN552	CCC1=CC=C(O)C=C1	CCC1=CC(O)=C(O)C=C1
SN553	O=C(/C=C/C1=CC=C(O)C=C1)C1=C(O)C=C(O)C=C1	O=C(/C=C/C1=CC(O)=C(O)C=C1)C1=CC=C(O)C=C1O
SN554	C=CC1CN2CCC3(C(=O)NC4=CC=CC=C43)C2CC1/C(=C\OC)C(=O)OC	C=CC1CN2CCC3(C(=O)NC4=CC=C(O)C=C43)C2CC1/C(=C\OC)C(=O)OC
SN555	C=CC1CN2CCC3(C(=O)NC4=CC=CC=C43)C2CC1/C(=C\OC)C(=O)OC	C=CC1CN2CCC3(C(=O)NC4=CC(O)=CC=C43)C2CC1/C(=C\OC)C(=O)OC
SN556	CCC1=CC=CC=C1O	CCC1=CC(O)=CC=C1O
SN557	CC1=CC=CC2=C3C(=O)C(=O)C4=C(OCC4CO)C3=CC=C12	CC1=CC(O)=CC2=C3C(=O)C(=O)C4=C(OCC4CO)C3=CC=C12
SN558	CC1=CC(O)=C(C(=O)CCC(C)CO)C(=O)O1	CC(CO)CCC(=O)C1=C(O)C=C(CO)OC1=O
SN559	CC1=COC2=C1C(=O)C(=O)C1=C3C=C(O)C=C(C)C3=CC=C21	CC1=CC(O)=CC2=C3C(=O)C(=O)C4=C(OC=C4CO)C3=CC=C12
SN560	CC12CCC(C1)C(C)(C)C2=O	CC1(C)C(=O)C2(C)CC1CC2O
SN561	CC12CCC(C1)C(C)(C)C2=O	CC1(C)C(=O)C2(CO)CCC1C2
SN562	CC12CCC(O)CC1CCC1C2CCC2(C)C(C3=COC(=O)C=C3)CC3OC312	CC12CCC(O)CC1(O)CCC1C2CCC2(C)C(C3=COC(=O)C=C3)CC3OC312
SN563	COC1=CC=C2CC3C4=C(C=C(OC)C(O)=C4C2=C1O)CC[N+]3(C)C	COC1=CC=C2CC3C4=C(CC[N+]3(C)C)C(O)=C(OC)C(O)=C4C2=C1O
SN564	COC1=CC=C2CC3C4=C(C(O)=C(O)C=C4CC[N+]3(C)C)C2=C1O	COC1=CC=C2CC3C4=C(C(O)=C(O)C(O)=C4CC[N+]3(C)C)C2=C1O
SN565	CCC(CCC(C)C1CCC2C3CC=C4CC(O)CCC4(C)C3CCC12C)C(C)C	CCC(CCC(C)C1CCC2C3C(O)C=C4CC(O)CCC4(C)C3CCC12C)C(C)C
SN566	CC1=CC(O)=C(C(C)C)C=C1O	CC1=C(O)C=C(C(C)C)C(O)=C1O
SN567	COC1=CC=C(C2=COC3=CC(O)=CC=C3C2=O)C=C1O	COC1=C(O)C=C(C2=COC3=CC(O)=CC=C3C2=O)C=C1O
SN568	COC1=CC=C(C2=COC3=CC(O)=CC=C3C2=O)C=C1O	COC1=CC=C(C2=COC3=CC(O)=CC=C3C2=O)C(O)=C1O
SN569	COC1=CC=C2CC3C4=C(C=C(OC)C(O)=C4C2=C1O)CC[N+]3(C)C	COC1=CC2=C3C(=C1O)C1=C(C=C(O)C(OC)=C1O)CC3[N+](C)(C)CC2
SN570	COC1=CC=C(C2=COC3=CC(O)=CC=C3C2=O)C=C1O	COC1=CC=C(C2=COC3=CC(O)=CC(O)=C3C2=O)C=C1O
SN571	O=C(/C=C/C1=CC=C(O)C=C1)C1=C(O)C=C(O)C=C1	O=C(/C=C/C1=CC=C(O)C=C1)C1=CC(O)=C(O)C=C1O
SN572	COC1=CC=C(C2=COC3=CC(O)=CC=C3C2=O)C=C1O	COC1=CC=C(C2=COC3=C(O)C(O)=CC=C3C2=O)C=C1O
SN573	O=C(O)/C=C/C1=CC=CC=C1	O=C(O)/C=C/C1=CC=CC(O)=C1
SN574	O=C(O)CC1=CC=CC=C1	O=C(O)CC1=CC=C(O)C=C1
SN575	CCC1=CC=CC=C1	CCC1=CC=CC=C1O
SN576	O=C(O)CCC1=CC=CC=C1	O=C(O)CCC1=CC=CC=C1O
SN577	CC1=CC=C(C(C)CO)C=C1O	CC(CO)C1=CC(O)=C(CO)C=C1
SN578	CC1=CC=C(C)C=C1	CC1=CC=C(CO)C=C1
SN579	CC1=CC(C)=CC=C1	CC1=CC(CO)=CC=C1
SN580	O=C1CC2OCC=C3CN4CCC56C7=CC=CC=C7N1C5C2C3CC46	O=C1CC2OCC=C3CN4CCC56C7=C(C=CC(O)=C7)N1C5C2C3CC46
SN581	O=C(O)C1=CC=CC=C1O	O=C(O)C1=C(O)C=CC(O)=C1
SN582	CC1=CC=CC=C1O	CC1=CC=CC(O)=C1O
SN583	COC1=CC2=C(C=C1OC)C1=C3C(=CC4=C1OCO4)CCN(C)C3C2	COC1=CC2=C(C=C1OC)C1=C3OCOC3=CC3=C1C(C2)N(C)CC3O
SN584	COC1=CC2=C3C(=C1OC)C1=CC=CC=C1CC3N(C)CC2	COC1=CC2=C3C(=C1OC)C1=CC=CC=C1CC3N(C)C(O)C2
SN585	CC1C(=O)CC2(C(C)C)CC12	CC(C)C12CC(=O)C(C)(O)C1C2
SN586	CC1C(=O)CC2(C(C)C)CC12	CC1C(=O)C(O)C2(C(C)C)CC12
SN587	CC1=C2CC(C(C)C)C(=O)CC(O)(CO)C2CC1=O	CC(C)C1CC2=C(CO)C(=O)CC2C(O)(CO)CC1=O
SN588	C=C(C)C12OC3(C4=CC=CC=C4)OC1C1C4OC4(CO)C(O)C4(O)C(=O)C(C)CC4C1(O3)C(C)C2OC(C)=O	C=C(C)C12OC3(C4=CC=CC=C4)OC1C1C4OC4(CO)C(O)C4(O)C(=O)C(CO)CC4C1(O3)C(C)C2OC(C)=O
SN589	C=C(C)C1CC=C(C)CC1	C=C(C)C1CC=C(CO)CC1
SN590	C=C(C)C12OC3(C4=CC=CC=C4)OC1C1C4OC4(CO)C(O)C4(O)C(=O)C(C)CC4C1(O3)C(C)C2OC(C)=O	C=C(C)C12OC3(C4=CC=CC=C4)OC1C1C4OC4(CO)C(O)C4(O)C(=O)C(C)CC4C1(O3)C(CO)C2OC(C)=O
SN591	CC1=CC=CC2=C1C=CC1=C2C(=O)C(=O)C2=C1OCC2C	CC1=CC=CC2=C3C(=O)C(=O)C4=C(OCC4CO)C3=CC=C12
SN592	COC1=C(C)C(=O)O/C1=C1/OC2CCCC3C(CCN3C3CC(C)C(=O)O3)C2C1C	COC1=C(C)C(=O)O/C1=C1/OC2CCCC3C(CCN3C3CC(CO)C(=O)O3)C2C1C
SN593	O=C(O)CC1=CC=CC=C1	O=C(O)C(O)C1=CC=CC=C1
SN594	CCC1=CC=CC=C1	CC(O)C1=CC=CC=C1
SN595	COC1=CC=C2C=C1OC1=CC=C(C=C1)CC1C3=CC(=C(OC)C=C3CCN1C)OC1=C3C(=CC(OC)=C1OC)CCN(C)C3C2	COC1=CC=C2C=C1OC1=CC=C(C=C1)CC1C3=CC(=C(OC)C=C3CCN1C)OC1=C3C(=CC(OC)=C1OC)C(O)CN(C)C3C2
SN596	C/C=C(\C)C(=O)OC1C(OC(C)=O)C2=C3OC(=O)C=CC3=CC=C2OC1(C)C	C/C=C(\C)C(=O)OC1C(OC(C)=O)C2=C3OC(=O)C(O)=CC3=CC=C2OC1(C)C
SN597	CC1=CC=C(C=O)C=C1	CC1=CC=C(C(=O)O)C=C1
SN598	O=CC1=CC=C(O)C(O)=C1	O=C(O)C1=CC=C(O)C(O)=C1
SN599	CC1=CC(C=O)=CC=C1	CC1=CC(C(=O)O)=CC=C1
SN600	C=C(C)C1CC=C(C=O)CC1	C=C(C)C1CC=C(C(=O)O)CC1
SN601	COC1=CC(O)=CC=C1O	COC1=CC(O)=CC(O)=C1O
SN602	COC1=CC=C2C(=C1)[NH]C1=C2C=CN=C1C	COC1=C(O)C=C2C(=C1)[NH]C1=C2C=CN=C1C
SN603	OC1=CNC(O)NC1O	OC1NC(O)C(O)C(O)N1
SN604	OC1=CC=C(O)C=C1	OC1=CC(O)=C(O)C=C1
SN605	OC1=CC=CC=C1	OC1=CC=C(O)C=C1
SN606	OC1=CC=CC=C1O	OC1=CC(O)=C(O)C=C1
SN607	CC1=C2C3=CC4=C(C=C3C(O)C[N+]2=CC2=C3OCOC3=CC=C12)OCO4	CC1=C2C=C(O)C3=C(OCO3)C2=C[N+]2=C1C1=CC3=C(C=C1C(O)C2)OCO3
SN608	OC1C=CNC(O)N1	OC1=CNC(O)NC1O
SN609	C=C1CC2(O)OC3(CC2C(C)C)C(C)CCC13	CC(C)C1CC23OC1(O)C=C(CO)C2CCC3C
SN610	C=CC(C)(O)CCC=C(C)C	C=CC(C)(O)CCC(O)C(=C)C
SN611	CNC(C)C1C(O)CC2(C)C3CCC4C(C)(C)C(NC)CCC45CC35CCC12C	CNC1CCC23CC24CCC2(C)C(C(C)=O)C(O)CC2(C)C4CCC3C1(C)C
SN612	NCCC1=CC=C(O)C=C1	O=CCC1=CC=C(O)C=C1
SN613	CNCC(O)C1=CC(O)=CC=C1	O=CC(O)C1=CC(O)=CC=C1
SN614	C=CCC1=CC=C2OCOC2=C1	OC/C=C/C1=CC2=C(C=C1)OCO2
SN615	COC(=O)C(C=O)C1C=CC(O)(CO)C1C=O	COC(=O)C(C=O)C1C=CC(O)(CO)C1C=N
SN616	CC1=C2C(=C(O)C(C)(O)C13CC3)CC(C)(CO)C2O	CC1=C(O)C2=C(C(C)=C1CCO)[C@@H](O)[C@](C)(CO)C2
SN617	CCC1CN2CCC3(C(=O)NC4=CC=CC=C43)C2CC1/C(=C\OC)C(=O)OC	CCC1CN2CCC3(C(=O)NC4=CC=C(OC5OC(C(=O)O)C(O)C(O)C5O)C=C43)C2CC1/C(=C\OC)C(=O)OC
SN618	CCC1CN2CCC3(C(=O)NC4=CC=CC=C43)C2CC1/C(=C\OC)C(=O)OC	CCC1CN2CCC3(C(=O)NC4=CC(OC5OC(C(=O)O)C(O)C(O)C5O)=CC=C43)C2CC1/C(=C\OC)C(=O)OC
SN619	CCCCC/C=C\C/C=C\C/C=C\C/C=C\CCCC(=O)O	CCCCC/C=C\C=C\C(C/C=C\C/C=C\CCCC(=O)O)OO
SN620	CCCCC/C=C\C/C=C\C/C=C\C/C=C\CCCC(=O)O	CCCCC/C=C\CC(/C=C\C=C/C/C=C\CCCC(=O)O)OO
SN621	CC(C)=CCCC(C)(OC1OC(COC2OC(CO)C(O)C(O)C2O)C(O)C(O)C1O)C1CCC2(C)C1C(O)CC1C3(C)CCC(OC4OC(CO)C(O)C(O)C4OC4OC(CO)C(O)C(O)C4O)C(C)(C)C3CCC12C	CC(C)(/C=C\CC(C)(OC1OC(COC2OC(CO)C(O)C(O)C2O)C(O)C(O)C1O)C1CCC2(C)C1C(O)CC1C3(C)CCC(OC4OC(CO)C(O)C(O)C4OC4OC(CO)C(O)C(O)C4O)C(C)(C)C3CCC12C)COO
SN622	CC(C)=CCCC(C)(OC1OC(CO)C(O)C(O)C1O)C1CCC2(C)C1C(O)CC1C3(C)CCC(O)C(C)(C)C3C(OC3OC(CO)C(O)C(O)C3OC3OC(C)C(O)C(O)C3O)CC12C	CC1OC(OC2C(OC3CC4(C)C(CC(O)C5C(C(C)(C/C=C\C(C)(C)OO)OC6OC(CO)C(O)C(O)C6O)CCC54C)C4(C)CCC(O)C(C)(C)C34)OC(CO)C(O)C2O)C(O)C(O)C1O
SN623	C=CCS(C)=O	C=CCS(C)(=O)=O
SN624	CC1=CCC2C(C1)C2(C)C	CC1=CCC2C(C1)C2(C(=O)O)C(=O)O
SN625	COC1=CC(O)=C2C(=O)C3=C(C=C(C)C=C3O)C(=O)C2=C1	COC1=CC(O)=C2C(=O)C3=C(O)C=C(C(=O)O)C=C3C(=O)C2=C1
SN626	CC1=CC=C(C(C)(C)O)C=C1	CC(C)(O)C1=CC=C(C(=O)O)C=C1
SN627	CC1=CCC2C(C1)C2(C)C	CC1=CCC2C(C1)C2(C)C(=O)O
SN628	CCCCCC(O)CC(=O)CCC1=CC(OC)=C(O)C=C1	COC1=CC(CCC(=O)CC(O)CCC(=O)O)=CC=C1O
SN629	C=C1CC(=O)C(C(C)C)CC2=C(C)C(=O)CC12	C=C1CC(=O)C(C(C)C(=O)O)CC2=C(C)C(=O)CC12
SN630	C=C(CO)C1CC(=O)C(C)(O)CC1=O	C=C1COC2(O)CC(C)(O)C(=O)CC12
SN631	COC1=CC=C(C(C)=O)C(O)=C1	COC1=C(OS(=O)(=O)[O-])C=C(C(C)=O)C(O)=C1
SN632	COC1=CC=C(C(C)=O)C(O)=C1	COC1=CC=C(C(C)=O)C(OS(=O)(=O)[O-])=C1
SN633	O=C(O)/C=C/C1=CC=CC(O)=C1	O=C(O)/C=C/C1=CC=CC(OS(=O)(=O)[O-])=C1
SN634	O=C(O)/C=C/C1=CC(O)=C(O)C=C1	O=C(O)/C=C/C1=CC=C(OS(=O)(=O)[O-])C(O)=C1
SN635	C/C=C/C1=CC(OC)=C(O)C=C1	C/C=C/C1=CC=C(OS(=O)(=O)O)C(OC)=C1
SN636	COC1=CC2C3CC4=CC=C(OC)C(O)=C4C2(CCN3C)CC1=O	COC1=CC2C3CC4=CC=C(OC)C(OS(=O)(=O)O)=C4C2(CCN3C)CC1=O
SN637	COC1=CC=C(C2=COC3=CC(O)=C(O)C(O)=C3C2=O)C=C1	COC1=CC=C(C2=COC3=CC(O)=C(OS(=O)(=O)O)C(O)=C3C2=O)C=C1
SN638	COC1=C(O)C2=C(C=C1O)OC=C(C1=CC=C(O)C=C1)C2=O	COC1=C(OS(=O)(=O)O)C=C2OC=C(C3=CC=C(O)C=C3)C(=O)C2=C1O
SN639	COC1=CC2=C(C=C1O)CC1[NH2+]CCC3=CC(OC)=C(O)C2=C31	COC1=CC2=C(C=C1OS(=O)(=O)O)CC1[NH2+]CCC3=CC(OC)=C(O)C2=C31
SN640	COC1=C(O)C=C2CC3[NH2+]CCC4=C3C(=C(OC3OC(C(=O)O)C(O)C(O)C3O)C(OC)=C4)C2=C1	COC1=CC2=C(C=C1OS(=O)(=O)O)CC1[NH2+]CCC3=CC(OC)=C(OC4OC(C(=O)O)C(O)C(O)C4O)C2=C31
SN641	CN1C2CC(OC(=O)C(CO)C3=CC=CC=C3)CC1C(O)C2	CN1C2CC(OC(=O)C(COS(=O)(=O)O)C3=CC=CC=C3)CC1C(O)C2
SN642	OC1=CC(/C=C/C2=CC=C(O)C=C2O)=CC(O)=C1	O=S(=O)(O)OC1=CC(O)=CC(/C=C/C2=CC=C(O)C=C2O)=C1
SN643	O=C1CC(C2=CC=C(OC3OC(C(=O)O)C(O)C(O)C3O)C=C2)OC2=CC(O)=CC=C12	O=C1CC(C2=CC=C(OC3OC(C(=O)O)C(O)C(O)C3O)C=C2)OC2=CC(OS(=O)(=O)O)=CC=C12
SN644	O=C1CC(C2=CC=C(O)C=C2)OC2=CC(OS(=O)(=O)O)=CC=C12	O=C1CC(C2=CC=C(OS(=O)(=O)O)C=C2)OC2=C1C=CC(OS(=O)(=O)O)=C2
SN645	O=C1C=C(C2=CC=C(O)C=C2)OC2=C1C(O)=CC(O)=C2	O=C1C=C(C2=CC=C(O)C=C2)OC2=C1C(O)=CC(OS(=O)(=O)O)=C2
SN646	CC1=CC=CC2=C1C=CC1=C2C(O)C(=O)C2=C1OCC2C	CC1=CC=CC2=C1C=CC1=C2C(OS(=O)(=O)O)C(=O)C2=C1OCC2C
SN647	COC(=O)C1=COC(O)C2C(CO)=CCC12	COC(=O)C1=COC(OS(=O)(=O)O)C2C(CO)=CCC12
SN648	O=C1C2=CC3=C(OCO3)C3=C2C(=CC2=CC=CC=C23)N1O	O=C1NC2=CC3=CC=CC=C3C3=C4OCOC4=CC1=C23
SN649	COC1=CC=CC2=C3C4=C(C=C5C(=O)N(O)C(=C53)C=C12)OCO4	COC1=CC=CC2=C3C4=C(C=C5C(=O)NC(=C53)C=C12)OCO4
SN650	ONCC1=CC=CC=C1	NCC1=CC=CC=C1
SN651	COC1=CC2=C(C=C1OC)C13CC[N+]4([O-])CC5=CCOC6CC(=O)N2C1C6C5CC34	COC1=CC2=C(C=C1OC)C13CCN4CC5=CCOC6CC(=O)N2C1C6C5CC43
SN652	O=C1CC2OCC=C3C[N+]4([O-])CCC56C7=CC=CC=C7N1C5C2C3CC64	O=C1CC2OCC=C3CN4CCC56C7=CC=CC=C7N1C5C2C3CC46
SN653	O=C1CCCC2C3CCC[N+]4([O-])CCCC(CN12)C34	O=C1CCCC2C3CCCN4CCCC(CN12)C34
SN654	O=C1C(C2=CC=C(O)C=C2)=COC2=C1C(O)=CC(O)=C2	CC(C(=O)C1=C(O)C=C(O)C=C1O)C1=CC=C(O)C=C1
SN655	COC1=CC=C(C2=COC3=CC(O)=CC=C3C2=O)C=C1	COC1=CC=C(CC(=O)C2=CC=C(O)C=C2O)C=C1
SN656	O=C1C(C2=CC=C(O)C=C2)=COC2=C1C=CC(O)=C2	O=C(CC1=CC=C(O)C=C1)C1=CC=C(O)C=C1O
SN657	O=C1C(C2=CC=C(O)C=C2)=COC2=C1C=CC(O)=C2	COC(C(=O)C1=CC=C(O)C=C1O)C1=CC=C(O)C=C1
SN658	COC1=CC2=C(C=C1O)OCC(C1=CC=C(O)C=C1)C2=O	COC1=CC(C(=O)C(C)C2=CC=C(O)C=C2)=C(O)C=C1O
SN659	COC1=C(C2OC(CO)C(O)C(O)C2O)C(O)=C2C(=O)C=C(C3=CC=C(O)C=C3)OC2=C1OC	COC1=C(OC)C(C2OC(CO)C(O)C(O)C2O)=C(O)C(C(=O)CCC2=CC=C(O)C=C2)=C1O
SN660	O=C1C=C(C2=CC=C(O)C=C2)OC2=C1C(O)=CC(O)=C2	O=C(/C=C/C1=CC=C(O)C=C1)C1=C(O)C=C(O)C=C1O
SN661	COC1=C(C2OC(CO)C(O)C(O)C2O)C2=C(C(O)=C1OC)C(=O)C=C(C1=CC=C(O)C=C1)O2	COC1=C(OC)C(C2OC(CO)C(O)C(O)C2O)=C(O)C(C(=O)/C=C/C2=CC=C(O)C=C2)=C1O
SN662	O=C1CC(C2=CC(O)=C(O)C=C2)OC2=C1C(O)=CC(O)=C2	O=C(/C=C/C1=CC(O)=C(O)C=C1)C1=C(O)C=C(O)C=C1O
SN663	O=C1CC(C2=CC=C(O)C=C2)OC2=C1C(O)=CC(O)=C2	O=C(CCC1=CC=C(O)C=C1)C1=C(O)C=C(O)C=C1O
SN664	O=C1C(O)=C(C2=CC(O)=C(O)C=C2)OC2=C1C(O)=CC(O)=C2	O=C(/C(O)=C/C1=CC(O)=C(O)C=C1)C1=C(O)C=C(O)C=C1O
SN665	O=C1C(O)=C(C2=CC=C(O)C=C2)OC2=C1C(O)=CC(O)=C2	O=C(/C(O)=C/C1=CC=C(O)C=C1)C1=C(O)C=C(O)C=C1O
SN666	O=C1C2=C(O)C=C(O)C=C2OC(C2=CC(O)=C(O)C=C2)C1O	O=C(CC1=CC(O)=C(O)C=C1)C(=O)C1=C(O)C=C(O)C=C1O
SN667	OC1=CC2=C(CC(O)C(C3=CC(O)=C(O)C=C3)O2)C(O)=C1	OC1=CC(O)=C(CC(O)CC2=CC(O)=C(O)C=C2)C(O)=C1
SN668	OC1=CC2=C(CC(O)C(C3=CC(O)=C(O)C(O)=C3)O2)C(O)=C1	OC1=CC(O)=C(CC(O)CC2=CC(O)=C(O)C(O)=C2)C(O)=C1
SN669	OC1=CC=C(C2CC(O)C3=C(O)C=C(O)C=C3O2)C=C1	OC1=CC=C(CCC(O)C2=C(O)C=C(O)C=C2O)C=C1
SN670	O=C1CC[C@@H](CC2=CC=C(O)C(O)=C2)O1	O=C(O)CCCCC1=CC=C(O)C(O)=C1
SN671	COC1=CC(C2OCC3C(C4=CC(OC)=C(O)C(OC)=C4)OCC23)=CC(OC)=C1O	COC1=C(O)C(OC)=CC(CC(CO)C(CO)CC2=CC(OC)=C(O)C(OC)=C2)=C1
SN672	COC1=CC(C2OCC3C(C4=CC(OC)=C(O)C=C4)OCC23)=CC=C1O	COC1=CC(CC2COC(C3=CC=C(O)C(OC)=C3)C2CO)=CC=C1O
SN673	COC1=CC(CC2COC(C3=CC=C(O)C(OC)=C3)C2CO)=CC=C1O	COC1=CC(CC(CO)C(CO)CC2=CC(OC)=C(O)C=C2)=CC=C1O
SN674	COC1=C(O)C=C(C2OCC3C(C4=CC=C(OC)C(OC)=C4)OCC23)C=C1	COC1=C(O)C=C(CC2COC(C3=CC=C(OC)C(OC)=C3)C2CO)C=C1
SN675	COC1=C(OC)C=C(C2OCC3C(C4=CC(O)=C(OC)C(OC)=C4)OCC23)C=C1	COC1=CC=C(C2OCC(CC3=CC(OC)=C(OC)C(O)=C3)C2CO)C=C1OC
SN676	COC1=C(O)C=CC(C2OCC3C(C4=CC=C(OC)C(OC)=C4)OCC23)=C1	COC1=C(O)C=CC(CC2COC(C3=CC=C(OC)C(OC)=C3)C2CO)=C1
SN677	C/C=C/C1=CC(OC)=C(O)C=C1	COC1=C(O)C=CC(C(O)C(C)O)=C1
SN678	C/C=C/C1=CC=C(OC)C=C1	COC1=CC=C(C(O)C(C)O)C=C1
SN679	C=CC1CN2CCC1CC2C(O)C1=CC=NC2=CC=C(OC)C=C12	COC1=CC2=C(C(O)C3CC4CCN3CC4C(O)CO)C=CN=C2C=C1
SN680	COC1=C(OC)C=C2C(=C1)OCC1OC3=C4C=CC(C)(C)OC4=CC=C3C(=O)C21	COC1=C(OC)C=C2C(=C1)OCC1OC3=C4C(=CC=C3C(=O)C21)OC(C)(C)C(O)C4O
SN681	C=C1CC2(O)OC3(CC2C(C)C)C(C)CCC13	CC(C)C1CC23OC1(O)CC(O)(CO)C2CCC3C
SN682	CC(C)=CCC/C(C)=C/COC1=C2C=CC(=O)OC2=CC2=C1C=CO2	C/C(=C\COC1=C2C=COC2=CC2=C1C=CC(=O)O2)CCC(O)C(C)(C)O
SN683	O=C(O)C1=CC=CC=C1C(=O)O	O=C(O)C1=C(C(=O)O)C(O)C(O)C=C1
SN684	C=CCC1=CC=C(O)C(C2=C(O)C=CC(/C=C/C)=C2)=C1	C=CCC1=CC=C(O)C(C2=C(O)C=CC(CCC)=C2)=C1
SN685	COC1=CC(/C=C/C(=O)/C=C(\O)CCC2=CC(OC)=C(O)C=C2)=CC=C1O	COC1=CC(CCC(=O)/C=C(\O)CCC2=CC=C(O)C(OC)=C2)=CC=C1O
SN686	C=CC1=CC(O)=C(O)C=C1	CCC1=CC(O)=C(O)C=C1
SN687	C=C1C2OC3(C)CC(=O)C1CC3(O)O2	CC1C2OC3(C)CC(=O)C1CC3(O)O2
SN688	COC1=C(O)C2=C(C=C1O)OC=C(C1=CC=C(O)C=C1)C2=O	COC1=C(O)C2=C(C=C1O)OCC(C1=CC=C(O)C=C1)C2=O
SN689	O=C1C=C(C2=CC(O)=C(O)C=C2)OC2=C1C(O)=C(C1OC(CO)C(O)C(O)C1O)C(O)=C2	O=C1CC(C2=CC(O)=C(O)C=C2)OC2=C1C(O)=C(C1OC(CO)C(O)C(O)C1O)C(O)=C2
SN690	C=CCC1=CC(C2=CC(CC=C)=CC=C2O)=C(O)C=C1	C=CCC1=CC=C(O)C(C2=C(O)C=CC(CCC)=C2)=C1
SN691	O=C1C=C(C2=CC(O)=C(O)C=C2)OC2=C1C(O)=CC(O)=C2	O=C1CC(C2=CC(O)=C(O)C=C2)OC2=C1C(O)=CC(O)=C2
SN692	CCCCCC1=CC2=C(C(O)=C1)C1=CC(C)=CC=C1C(C)(C)O2	CCCCCC1=CC(O)=C2C(=C1)OC(C)(C)C1CC=C(C)CC21
SN693	CCCCCC1=CC2=C(C(O)=C1)C1=CC(C)=CC=C1C(C)(C)O2	CCCCCC1=CC(O)=C2C(=C1)OC(C)(C)C1CCC(C)=CC21
SN694	COC1=CC2=C(C=C1O)OC=C(C1=CC=C(O)C=C1)C2=O	COC1=CC2=C(C=C1O)OCC(C1=CC=C(O)C=C1)C2=O
SN695	C=C1COC2(O)CC(C)(O)C(=O)CC12	CC1COC2(O)CC(C)(O)C(=O)CC12
SN696	C=C1C(=O)OC2CC(C)(O)C(=O)CC12	CC1C(=O)OC2CC(C)(O)C(=O)CC21
SN697	CC(C)=CCC(O)C1=CC(O)=C2C(=O)C=CC(=O)C2=C1O	CC(C)=C/C=C/C1=CC(O)=C2C(=O)CCC(=O)C2=C1O
SN698	COC1=CC=C2C=CC(=O)OC2=C1	COC1=CC=C2CCC(=O)OC2=C1
SN699	O=C(O)/C=C/C1=CC=C(O)C=C1	O=C(O)CCC1=CC=C(O)C=C1
SN700	O=C(O)/C=C/C1=CC=C(O)C(O)=C1	O=C(O)CCC1=CC=C(O)C(O)=C1
SN701	COC1=C(O)C=CC(CC/C(O)=C/C(=O)CCC2=CC=C(OC3OC(C(=O)O)C(O)C(O)C3O)C(OC)=C2)=C1	COC1=C(O)C=CC(CCC(O)CC(=O)CCC2=CC=C(OC3OC(C(=O)O)C(O)C(O)C3O)C(OC)=C2)=C1
SN702	CC1CCCC(O)CCCC=CC2=CC(O)=CC(O)=C2C(=O)O1	CC1CCCC(O)CCCCCC2=CC(O)=CC(O)=C2C(=O)O1
SN703	COC1=C(O)C=CC(/C=C/C(O)=C/C(=O)/C=C/C2=CC=C(OC3OC(C(=O)O)C(O)C(O)C3O)C(OC)=C2)=C1	COC1=C(O)C=CC(CC/C(O)=C/C(=O)/C=C/C2=CC=C(OC3OC(C(=O)O)C(O)C(O)C3O)C(OC)=C2)=C1
SN704	O=C(/C=C/C1=CC=C(O)C=C1)C1=C(O)C=C(O)C=C1	O=C(CCC1=CC=C(O)C=C1)C1=C(O)C=C(O)C=C1
SN705	C/C(=C\COC1=C2C=COC2=CC2=C1C=CC(=O)O2)C(=O)O	CC(CCOC1=C2C=CC(=O)OC2=CC2=C1C=CO2)C(=O)O
SN706	CC1=CC=CC2=C1C=CC1=C2C(=O)C(=O)C2=C1OCC2C	CC1=COC2=C1C(=O)C(=O)C1=C3C=CC=C(C)C3=CC=C21
SN707	O=C1C=CCC2C3CCCN4CCCC(CN12)C34	O=C1CCCC2C3CCCN4CCCC(CN12)C34
SN708	CN1CCC=C(C(=O)O)C1	CN1CCCC(C(=O)O)C1
SN709	O=C1C(O)=C(C2=CC(O)=C(O)C=C2)OC2=C1C(O)=CC(O)=C2	O=C1C2=C(O)C=C(O)C=C2OC(C2=CC(O)=C(O)C=C2)C1O
SN710	O=C1OCCC2=C1C=CC=C2CO	O=C1OC=CC2=C1C=CC=C2CO
SN711	COC1=CC(/C=C/C(=O)O)=CC(OC)=C1O	COC1=CC(CCC(=O)O)=CC(OC)=C1O
SN712	COC1=CC(O)=CC(/C=C/C(=O)O)=C1	COC1=CC(O)=CC(CCC(=O)O)=C1
SN713	CN1C(CC(=O)C2=CC=CC=C2)CCCC1CC(O)C1=CC=CC=C1	CN1C(CC(O)C2=CC=CC=C2)CCCC1CC(O)C1=CC=CC=C1
SN714	COC1=CC(CCC(=O)CC(O)CCC2=CC(OC)=C(O)C=C2)=CC=C1O	COC1=CC(CCC(O)CC(O)CCC2=CC(OC)=C(O)C=C2)=CC=C1O
SN715	CC1(C(=O)O)CCC2(C)CCC3(C)C(=CC(=O)C4C5(C)CCC(=O)C(C)(C)C5CCC43C)C2C1	CC1(C(=O)O)CCC2(C)CCC3(C)C(=CC(=O)C4C5(C)CCC(O)C(C)(C)C5CCC43C)C2C1
SN716	CC1CCC2C(C)C(=O)OC3OC4(C)CCC1C32O4	CC1CCC2C(C)C(O)OC3OC4(C)CCC1C32O4
SN717	C=C(C)C1CC=C(C)C(=O)C1	C=C(C)C1CC=C(C)C(O)C1
SN718	C[C@@H]1OC=C2C(=O)OCCC2[C@@H]1C=O	C[C@@H]1OC=C2C(=O)OCCC2[C@@H]1CO
SN719	CC1=C2C(=CC(C)(CO)C2O)C(=O)C(C)(O)C12CC2	CC1=C2C(=C(O)C(C)(O)C13CC3)CC(C)(CO)C2O
SN720	O=CC1=CC=CC2=C1CCOC2=O	O=C1OCCC2=C1C=CC=C2CO
SN721	CC1OC=C2C(=O)OCC=C2C1C=O	CC1OC=C2C(=O)OCC=C2C1CO
SN722	O=CCC1=CC=CC=C1	OCCC1=CC=CC=C1
SN723	CC1=CC=CC2=C1C=CC1=C2C(=O)C(=O)C2=C1OCC2C	CC1=CC=CC2=C1C=CC1=C2C(O)C(=O)C2=C1OCC2C
SN724	COC1=CC(C=O)=CC=C1O	COC1=CC(CO)=CC=C1O
SN725	COC1=C(OC)C=C(OC2=C(OC)C=C3C(=C2)CC2C4=C(C=C(OC)C(OC)=C34)CCN2C)C(C=O)=C1	COC1=C(OC)C=C(OC2=C(OC)C=C3C(=C2)CC2C4=C(C=C(OC)C(OC)=C34)CCN2C)C(CO)=C1
SN726	C1=CC2OC2C=C1	OC1=CC=CC=C1
SN727	C=C(C)C1CCC2(C)OC2C1	C=C(C)C1CCC(C)(O)CC1
SN728	C=C(C)C1CCC2(C)OC2C1	C=C(C)C1CCC(C)C(O)C1
SN729	CN1C=NC2=C1C(=O)[NH]C(=O)N2C	CN(C=O)C1=C(N)N(C)C(=O)[NH]C1=O
SN730	C[N+]1=CC2=C3OCOC3=CC=C2C2=CC=C3C=C4OCOC4=CC3=C21	C[NH+]1CC2=C3OCOC3=CC=C2C2=CC=C3C=C4OCOC4=CC3=C21
SN731	C=C1CC(=O)C(C(C)C(=O)O)CC2=C(C)C(=O)CC12	CC1=C2CC(C(C)C(=O)O)C(=O)CC(C)(O)C2CC1=O
SN732	CC(C)=CCC/C(C)=C/COC1=C2C=CC(=O)OC2=CC2=C1C=CO2	C/C(=C\COC1=C2C=COC2=CC2=C1C=CC(=O)O2)CCC(O)C(C)C
SN733	CC(C)=CCC/C(C)=C/COC1=C2C=CC(=O)OC2=CC2=C1C=CO2	CC(C)=CCCC(C)C(O)COC1=C2C=COC2=CC2=C1C=CC(=O)O2
SN734	CC(C)=CCOC1=C2C=COC2=CC2=C1C=CC(=O)O2	CC(C)(O)CCOC1=C2C=COC2=CC2=C1C=CC(=O)O2
SN735	C/C(=C/C(=O)O)CC/C=C(\C)C(=O)O	C/C(=C\CCC(C)(O)CC(=O)O)C(=O)O
SN736	COC(=O)C1=COC(O)C2C1CC(O)C2C	COC(=O)C1C(O)OC(O)C2C(C)C(O)CC12
SN737	CC(C)=CCCC(C)(O)C1CCC2(C)C1C(O)CC1C3(C)CCC(O)C(C)(C)C3C(OC3OC(CO)C(O)C(O)C3OC3OC(C)C(O)C(O)C3O)CC12C	CC1OC(OC2C(OC3CC4(C)C(CC(O)C5C(C(C)(O)CCCC(C)(C)O)CCC54C)C4(C)CCC(O)C(C)(C)C34)OC(CO)C(O)C2O)C(O)C(O)C1O
SN738	C=CC1=CC=CC=C1	CC(O)C1=CC=CC=C1
SN739	C=CC1=CC=CC=C1	OCCC1=CC=CC=C1
SN740	C=C1CCC2CC1C2(C)C	CC1(C)C2CCC(CO)C1C2
SN741	CCCCCC1=CC(O)=C(C/C=C(\C)CCC=C(C)C)C(O)=C1	CCCCCC1=CC(O)=C(CC(O)C(C)(O)CCC=C(C)C)C(O)=C1
SN742	C=CCC1=CC=C(O)C(OC)=C1	COC1=CC(CCCO)=CC=C1O
SN743	CC(C)=CCCC(C)(OC1OC(CO)C(O)C(O)C1O)C1CCC2(C)C1C(O)CC1C3(C)CCC(O)C(C)(C)C3C(OC3OC(CO)C(O)C(O)C3OC3OC(C)C(O)C(O)C3O)CC12C	CC1OC(OC2C(OC3CC4(C)C(CC(O)C5C(C(C)(CCCC(C)(C)O)OC6OC(CO)C(O)C(O)C6O)CCC54C)C4(C)CCC(O)C(C)(C)C34)OC(CO)C(O)C2O)C(O)C(O)C1O
SN744	COC1=CC(/C=C/C(=O)O)=CC=C1O	COC1=CC(C(O)CC(=O)O)=CC=C1O
SN745	NC1=NC(=O)C2=NC(CNC3=CC=C(C(=O)NC(CCC(=O)O)C(=O)O)C=C3)=C[NH]C2=N1	NC1=NC(=O)C2=C(NCC(CNC3=CC=C(C(=O)N[C@@H](CCC(=O)O)C(=O)O)C=C3)N2)[NH]1
SN746	OC1=CC=CC=C1O	OC(O)/C=C\C=C/C(O)O
SN747	CC(C)C1CC23OC1(O)C=C(CO)C2CCC3C	CC1COC23C=C(CO)C4CCC(C)C4(CC12)O3
SN748	C=CC1(C)CCC(C(=C)C)CC1C(=C)C	C=CC1(C)CCC(C(=C)C=O)CC1C(=C)C
SN749	C1=CC(C2CCCN2)=CN=C1	O=C1CCC(C2=CC=CN=C2)N1
SN750	CN1CCCC1C1=CN=CC=C1	CN1C(=O)CCC1C1=CC=CN=C1
SN751	CCC12CCCN3CCC4=C(C31)N(C1=CC=CC=C41)C(O)(C(=O)OC)C2	CCC12CCCN3CC(=O)C4=C(C31)N(C1=CC=CC=C41)C(O)(C(=O)OC)C2
SN752	O=C1C2=C(C=CC=C2O)CC2=CC(CO)=CC(O)=C12	O=C1C2=CC=CC(O)=C2C(=O)C2=C(O)C=C(CO)C=C12
SN753	O=C1C2=CC=CC(O)=C2C(=O)C2=C(O)C=C(CO)C=C12	O=C(O)C1=CC(O)=C2C(=O)C3=C(O)C=CC=C3C(=O)C2=C1
SN754	CC(C)C1=CC=C(CO)C=C1	CC(C)C1=CC=C(C(=O)O)C=C1
SN755	CC1=NC(C)=C(CO)N=C1C	CC1=NC(C)=C(C(=O)O)N=C1C
SN756	C=C(C)C1CCC2(CO)CCC3(C)C(CCC4C5(C)CCC(O)C(C)(C)C5CCC43C)C12	C=C(C)C1CCC2(C(=O)O)CCC3(C)C(CCC4C5(C)CCC(=O)C(C)(C)C5CCC43C)C12
SN757	C=CC1CN2CCC3(C(=O)NC4=CC=CC=C43)C2CC1/C(=C\OC)C(=O)O	C=CC1CN2C(=O)CC3(C(=O)NC4=CC=CC=C43)C2CC1/C(=C\OC)C(=O)O
SN758	C/C(=C\COC1=C2C=COC2=CC2=C1C=CC(=O)O2)CO	C/C(=C\COC1=C2C=COC2=CC2=C1C=CC(=O)O2)C(=O)O
SN759	OCC1=CC=CC=C1	O=C(O)C1=CC=CC=C1
SN760	CC(C)C1=CC(O)=C(CO)C=C1	CC(C)C1=CC(O)=C(C(=O)O)C=C1
SN761	C/C=C/C1=CC(OC)=C(OC)C(OC)=C1	COC1=C(OC)C(OC)=CC(C2OC2C)=C1
SN762	C=CC1=CC=CC=C1	C1=CC=C(C2CO2)C=C1
SN763	C=C(C)C1CC2=C3OC4COC5=CC(OC)=C(OC)C=C5C4C(=O)C3=CC=C2O1	COC1=CC2=C(C=C1OC)C1C(=O)C3=C(OC1CO2)C1=C(C=C3)O[C@H](C2(C)CO2)C1
SN764	C=CC(=C)CCC=C(C)C	C=CC1(CCC=C(C)C)CO1
SN765	COC1=CC(CNC(=O)CCCC/C=C/C(C)C)=CC=C1O	COC1=C(O)C2OC2C(CNC(=O)CCCC/C=C/C(C)C)=C1
SN766	CC(C)=CCC/C(C)=C/COC1=C2C=CC(=O)OC2=CC2=C1C=CO2	CC(C)=CCC/C(C)=C/COC1=C2C=CC(=O)OC2=CC2=C1C1OC1O2
SN767	C1=CC=CC=C1	C1=CC2OC2C=C1
SN768	CC1=C(/C=C/C(C)=C/C=C/C(C)=C/C=C/C=C(C)/C=C/C=C(C)/C=C/C2=C(C)CC(O)CC2(C)C)C(C)(C)CC(O)C1	CC1=C(/C=C/C(C)=C/C=C/C(C)=C/C=C/C=C(C)/C=C/C=C(C)/C=C/C23OC2(C)CC(O)CC3(C)C)C(C)(C)CC(O)C1
SN769	CC(C)=CCC/C(C)=C/CC/C(C)=C/CC/C=C(\C)CC/C=C(\C)CCC=C(C)C	CC(C)=CCC/C(C)=C/CC/C(C)=C/CCC1OC1(C)CC/C=C(\C)CCC=C(C)C
SN770	CCC(CCC(C)C1CCC2C3CC=C4CC(O)CCC4(C)C3CCC12C)C(C)C	CCC(CCC(C)C1CCC2C3CC4OC45CC(O)CCC5(C)C3CCC12C)C(C)C
SN771	C=CC(C)(O)CCC=C(C)C	C=CC(C)(O)CCC1OC1(C)C
SN772	C=CC1CN2CCC3(C(=O)NC4=CC=CC=C43)C2CC1/C(=C\OC)C(=O)OC	CO/C=C(/C(=O)OC)C1CC2N(CCC23C(=O)NC2=CC=CC=C23)CC1C1CO1
SN773	C=C(C)C1CC=C(C)CC1	CC1=CCC(C2(C)CO2)CC1
SN774	CC1=CCC2CC1C2(C)C	CC1(C)C2CC3OC3(C)C1C2
SN775	C/C=C(\C)C(=O)OC1C(OC(C)=O)C2=C3OC(=O)C=CC3=CC=C2OC1(C)C	C/C=C(\C)C(=O)OC1C(OC(C)=O)C2=C3OC(=O)C4OC4C3=CC=C2OC1(C)C
SN776	O=CC1C(CO)=CC(O)C1/C=C\O	OCC1=CC(O)C2C=CN=CC12
SN777	CC1(O)CC(O)C(O)(/C=C\O)C1C=O	CC1(O)CC(O)C2(O)C=CN=CC12
SN778	O=C(O)C1=CC2=C(OCO2)C2=C1C([N+](=O)[O-])=CC1=CC=CC=C12	O=C1C2=CC3=C(OCO3)C3=C2C(=CC2=CC=CC=C23)N1O
SN779	COC1=CC=CC2=C3C4=C(C=C(C(=O)O)C3=C([N+](=O)[O-])C=C12)OCO4	COC1=CC=CC2=C3C4=C(C=C5C(=O)N(O)C(=C53)C=C12)OCO4
SN780	O=C(O)CCCCC1=CC=CC(O)=C1	COC1=CC(CCCCC(=O)O)=CC=C1
SN781	CC1=CC(O)=C2C(=O)C3=C(O)C=C(O)C=C3C(=O)C2=C1	COC1=CC(O)=C2C(=O)C3=C(O)C=C(C)C=C3C(=O)C2=C1
SN782	O=C(OC1CC2=C(C=C(O)C=C2O)OC1C1=CC(O)=C(O)C(O)=C1)C1=CC(O)=C(O)C(O)=C1	COC1=C(O)C=C(C(=O)O[C@@H]2CC3=C(C=C(O)C=C3O)O[C@@H]2C2=CC(O)=C(O)C(O)=C2)C=C1O
SN783	O=C(OC1CC2=C(C=C(O)C=C2O)OC1C1=CC(O)=C(O)C(O)=C1)C1=CC(O)=C(O)C(O)=C1	COC1=CC(C(=O)O[C@@H]2CC3=C(C=C(O)C=C3O)O[C@@H]2C2=CC(O)=C(O)C(O)=C2)=CC(O)=C1O
SN784	O=C(OC1CC2=C(C=C(O)C=C2O)OC1C1=CC(O)=C(O)C(O)=C1)C1=CC(O)=C(O)C(O)=C1	COC1=CC([C@@H]2OC3=CC(O)=CC(O)=C3C[C@@H]2OC(=O)C2=CC(O)=C(O)C(O)=C2)=CC(O)=C1O
SN785	CN1CCC2=CC(O)=C(O)C=C2C(=O)CC2=CC=C3OCOC3=C2C1	COC1=CC2=C(C=C1O)C(=O)CC1=CC=C3OCOC3=C1CN(C)CC2
SN786	COC1=CC2=C(C=C1OC)C1=C(O)C(O)=CC3=C1C(C2)N(C)CC3O	COC1=C(OC)C=C2C(=C1)CC1C3=C(C=C(O)C(O)=C23)C(OC)CN1C
SN787	COC1=C2OC=CC2=C(OCC(O)C(C)C)C2=C1OC(=O)C=C2	COC1=C2OC(=O)C=CC2=C(OCC(OC)C(C)C)C2=C1OC=C2
SN788	O=C1C(OC2OC(CO)C(O)C(O)C2O)=C(C2=CC(O)=C(O)C=C2)OC2=C1C(O)=CC(O)=C2	COC1=CC(C2=C(OC3OC(CO)C(O)C(O)C3O)C(=O)C3=C(O)C=C(O)C=C3O2)=CC=C1O
SN789	O=C1C(OC2OC(CO)C(O)C(O)C2O)=C(C2=CC(O)=C(O)C=C2)OC2=C1C(O)=CC(O)=C2	COC1=CC=C(C2=C(OC3OC(CO)C(O)C(O)C3O)C(=O)C3=C(O)C=C(O)C=C3O2)C=C1O
SN790	O=C(O)C1=CC(O)=C(O)C(O)=C1	COC1=C(O)C=C(C(=O)O)C=C1O
SN791	COC1=CC=C2C(=C1OC)C(=O)OC2C1C2=CC(O)=C(O)C=C2CCN1C	COC1=C(O)C=C2C(=C1)CCN(C)C2C1OC(=O)C2=C(OC)C(OC)=CC=C21
SN792	O=C1C=CC2=C(C=C3OC=CC3=C2O)O1	COC1=C2C=COC2=CC2=C1C=CC(=O)O2
SN793	COC1=CC=C(C2OCC3C(C4=CC(O)=C(O)C=C4)OCC23)C=C1OC	COC1=C(O)C=C(C2OCC3C(C4=CC=C(OC)C(OC)=C4)OCC23)C=C1
SN794	O=C(/C=C/C1=CC=C(O)C2=C1C(C(=O)OC(CC1=CC(O)=C(O)C=C1)C(=O)O)C(C1=CC(O)=C(O)C=C1)O2)CC(CC1=CC(O)=C(O)C=C1)C(=O)O	COC1=CC(C2OC3=C(C(/C=C/C(=O)CC(CC4=CC(O)=C(O)C=C4)C(=O)O)=CC=C3O)C2C(=O)OC(CC2=CC(O)=C(O)C=C2)C(=O)O)=CC=C1O
SN795	O=C1C=CC2=C(O)C3=C(OC=C3)C(O)=C2O1	COC1=C2C=COC2=C(O)C2=C1C=CC(=O)O2
SN796	COC1=CC(O)=C2C(=C1)OC(=O)C1=C2OC2=CC(O)=C(O)C=C21	COC1=CC(O)=C2C(=C1)OC(=O)C1=C2OC2=CC(OC)=C(O)C=C21
SN797	O=C(O)C1OC(OC2=CC3=C(C(O)=C2O)C(=O)C=C(C2=CC=C(O)C=C2)O3)C(O)C(O)C1O	COC1=C(OC2OC(C(=O)O)C(O)C(O)C2O)C=C2OC(C3=CC=C(O)C=C3)=CC(=O)C2=C1O
SN798	O=C1CC(C2=CC(O)=C(O)C=C2)OC2=CC(O)=CC(O)=C12	COC1=CC=C(C2CC(=O)C3=C(C=C(O)C=C3O)O2)C=C1O
SN799	COC(=O)C1C(O)OC(O)C2C(C)C(O)CC12	COC(=O)C1C(O)OC(OC)C2C(C)C(O)CC12
SN800	O=C(O)C1=CC=CC=C1O	O=C(O)C1=CC=CC=C1OC1OC(CO)C(O)C(O)C1O
SN801	O=C1C(O)=C(C2=CC(O)=C(O)C=C2)OC2=C1C(O)=CC(O)=C2	O=C1C(O)=C(C2=CC(O)=C(O)C=C2)OC2=CC(OC3OC(CO)C(O)C(O)C3O)=CC(O)=C12
SN802	COC1=CC=C(C2=COC3=CC(O)=CC=C3C2=O)C=C1O	COC1=CC=C(C2=COC3=CC(OC4OC(CO)C(O)C(O)C4O)=CC=C3C2=O)C=C1O
SN803	COC1=CC=C(C2=COC3=CC(O)=CC=C3C2=O)C=C1O	COC1=CC=C(C2=COC3=CC(O)=CC=C3C2=O)C=C1OC1OC(CO)C(O)C(O)C1O
SN804	O=C1C(O)=C(C2=CC(O)=C(O)C=C2)OC2=C1C(O)=CC(O)=C2	CC1OC(OC2=C(C3=CC(O)=C(O)C=C3)OC3=C(C(O)=CC(O)=C3)C2=O)C(O)C(O)C1O
SN805	O=C1C(O)=C(C2=CC(O)=C(O)C=C2)OC2=C1C(O)=CC(O)=C2	O=C1C(OC2OC(CO)C(O)C(O)C2O)=C(C2=CC(O)=C(O)C=C2)OC2=C1C(O)=CC(O)=C2
SN806	O=C(OC1CC2CC(O)C(C1)N2)C(CO)C1=CC=CC=C1	O=C(OC1CC2CC(O)C(C1)N2)C(COC1OC(C(=O)O)C(O)C(O)C1O)C1=CC=CC=C1
SN807	CC(C)CCC(=O)C1=C(O)C=C(CO)OC1=O	CC(C)CCC(=O)C1=C(OC2OC(C(=O)O)C(O)C(O)C2O)C=C(CO)OC1=O
SN808	CC1=C2C3=CC4=C(C=C3C(O)C[N+]2=CC2=C3OCOC3=CC=C12)OCO4	CC1=C2C3=CC4=C(C=C3C(OC3OC(C(=O)O)C(O)C(O)C3O)C[N+]2=CC2=C1C=CC1=C2OCO1)OCO4
SN809	COC1=CC2=C3C(=C1O)C1=C(O)C(O)=CC=C1CC3[N+](C)(C)CC2	COC1=CC2=C3C(=C1O)C1=C(O)C(OC4CC(C(=O)O)C(O)C(O)C4O)=CC=C1CC3[N+](C)(C)CC2
SN810	COC1=CC=C2C=C3C4=CC(O)=C(O)C=C4CC[N+]3=CC2=C1OC	COC1=CC=C2C=C3C4=CC(O)=C(OC5OC(C(=O)O)C(O)C(O)C5O)C=C4CC[N+]3=CC2=C1OC
SN811	COC1=C(O)C=CC(/C=C/C(=O)/C=C(O)/C=C/C2=CC=C(O)C(OC)=C2)=C1	COC1=C(O)C=CC(/C=C/C(O)=C/C(=O)/C=C/C2=CC=C(OC3OC(C(=O)O)C(O)C(O)C3O)C(OC)=C2)=C1
SN812	OC1=CC(/C=C/C2=CC=C(O)C=C2O)=CC(O)=C1	O=C(O)C1OC(OC2=CC(O)=CC(/C=C/C3=CC=C(O)C=C3O)=C2)C(O)C(O)C1O
SN813	O=C1CC(C2=CC=C(O)C=C2)OC2=C1C=CC(O)=C2	O=C1CC(C2=CC=C(OC3OC(C(=O)O)C(O)C(O)C3O)C=C2)OC2=CC(O)=CC=C12
SN814	O=C1CC(C2=CC=C(O)C=C2)OC2=C1C=CC(O)=C2	O=C1CC(C2=CC=C(O)C=C2)OC2=C1C=CC(OC1OC(C(=O)O)C(O)C(O)C1O)=C2
SN815	O=C(/C=C/C1=CC=C(O)C=C1)C1=C(O)C=C(O)C=C1	O=C(/C=C/C1=CC=C(O)C=C1)C1=CC=C(O)C=C1OC1OC(C(=O)O)C(O)C(O)C1O
SN816	OC1=CC=C(C2OCC3C(C4=CC5=C(C=C4)OCO5)OCC23)C=C1O	O=C(O)C1OC(OC2=CC=C(C3OCC4C(C5=CC6=C(C=C5)OCO6)OCC34)C=C2O)C(O)C(O)C1O
SN817	COC1=CC2=C(C=C1OC)C1=C3C(=CC(O)=C1O)CCN(C)C3C2	COC1=CC2=C(C=C1OC)C1=C3C(=CC(OC4OC(C(=O)O)C(O)C(O)C4O)=C1O)CCN(C)C3C2
SN818	COC1=C2OC=CC2=C(O)C2=C1OC(=O)C=C2	COC1=C2OC=CC2=C(OC2OC(C(=O)O)C(O)C(O)C2O)C2=C1OC(=O)C=C2
SN819	COC1=CC(O)=C2C(=C1)OC(=O)C1=C2OC2=CC(OC)=C(O)C=C21	COC1=CC2=C(C(OC3OC(C(=O)O)C(O)C(O)C3O)=C1)C1=C(C(=O)O2)C2=CC(O)=C(OC)C=C2O1
SN820	O=C1C=C(C2=CC=C(O)C=C2)OC2=C1C(O)=C(O)C(O)=C2	O=C(O)C1OC(OC2=C(O)C3=C(C=C2O)OC(C2=CC=C(O)C=C2)=CC3=O)C(O)C(O)C1O
SN821	CC1=C2C3=CC4=C(C=C3CC[N+]2=CC2=C1C=CC(O)=C2O)OCO4	CC1=C2C=CC(O)=C(OC3OC(C(=O)O)C(O)C(O)C3O)C2=C[N+]2=C1C1=CC3=C(C=C1CC2)OCO3
SN822	CC1=C2C=CC(O)=C(OC3OC(C(=O)O)C(O)C(O)C3O)C2=C[N+]2=C1C1=CC3=C(C=C1CC2)OCO3	CC1=C2C3=CC4=C(C=C3CC[N+]2=CC2=C(OC3OC(C(=O)O)C(O)C(O)C3O)C(OC3OC(C(=O)O)C(O)C(O)C3O)=CC=C12)OCO4
SN823	COC1=CC=C(C2=CC(=O)C3=C(C=C(O)C=C3O)O2)C=C1	COC1=CC=C(C2=CC(=O)C3=C(C=C(OC4OC(C(=O)O)C(O)C(O)C4O)C=C3O)O2)C=C1
SN824	COC(=O)C1=COC(O)C2C(CO)=CCC12	COC(=O)C1=COC(OC2OC(C(=O)O)C(O)C(O)C2O)C2C(CO)=CCC12
SN825	CC1=C(/C=C/C(C)=C/C=C/C(C)=C/C(=O)O)C(C)(C)CCC1	CC1=C(/C=C/C(C)=C/C=C/C(C)=C/C(=O)O[C@@H]2O[C@H](C(=O)O)[C@@H](O)[C@H](O)[C@H]2O)C(C)(C)CCC1
SN826	COC1=CC(/C=C/C(=O)O)=CC=C1O	COC1=CC(/C=C/C(=O)O)=CC=C1OC1OC(CO)C(O)C(O)C1O
SN827	COC1=CC(/C=C/C(=O)/C=C(O)/C=C/C2=CC(OC)=C(O)C=C2)=CC=C1O	COC1=CC(/C=C/C(O)CC(=O)/C=C/C2=CC=C(OC3OC(C(=O)[O-])C(O)C(O)C3O)C(OC)=C2)=CC=C1O
SN828	CCC1CN2CCC3=CC(OC)=C(OC)C=C3C2CC1CC1NCCC2=CC(O)=C(OC)C=C21	CCC1CN2CCC3=CC(OC)=C(OC)C=C3C2CC1CC1NCCC2=CC(OC3O[C@H](C(=O)O)[C@@H](O)[C@H](O)[C@H]3O)=C(OC)C=C21
SN829	CC1=NCCC2=C1[NH]C1=CC(O)=CC=C21	CC1=NCCC2=C1[NH]C1=CC(OC3OC(C(=O)O)C(O)C(O)C3O)=CC=C21
SN830	COC1=C(O)C(OC)=CC(C2C3=CC4=C(C=C3C(OC3OC5COC(C)OC5C(O)C3O)C3COC(=O)C23)OCO4)=C1	COC1=C(OC2OC(C(=O)O)C(O)C(O)C2O)C(OC)=CC(C2C3=CC4=C(C=C3C(OC3OC5COC(C)OC5C(O)C3O)C3COC(=O)C23)OCO4)=C1
SN831	COC1=CC2=C(C=C1O)CC1[NH2+]CCC3=CC(OC)=C(O)C2=C31	COC1=CC2=C(C=C1OC1OC(C(=O)O)C(O)C(O)C1O)CC1[NH2+]CCC3=CC(OC)=C(O)C2=C31
SN832	CN1CCC23C4=C5OC2C(O)C=CC3C1CC4=CC=C5O	CN1CCC23C4=C5OC2C(OC2OC(C(=O)O)C(O)C(O)C2O)C=CC3C1CC4=CC=C5O
SN833	CNC(C)C1C(O)CC2(C)C3CCC4C(C)(C)C(NC)CCC45CC35CCC12C	CNC(C)C1C(OC2OC(C(=O)O)C(O)C(O)C2O)CC2(C)C3CCC4C(C)(C)C(NC)CCC45CC35CCC12C
SN834	COC1=CC=C2CC3C4C=C(O)C(=O)CC4(CCN3C)C2=C1O	COC1=CC=C2CC3C4C=C(OC5OC(C(=O)O)C(O)C(O)C5O)C(=O)CC4(CCN3C)C2=C1O
SN835	COC1=CC2C3CC4=CC=C(OC)C(O)=C4C2(CCN3C)CC1=O	COC1=CC=C2CC3C4CC(NC(N)=O)(OC)C(=O)CC4(CCN3C)C2=C1O
SN836	O=C(O)C1=CC=CC(O)=C1	O=C(O)CNC(=O)C1=CC(O)=CC=C1
SN837	O=C(O)C1=CC=CC=C1	O=C(O)CNC(=O)C1=CC=CC=C1
SN838	COC1=CC(C(=O)O)=CC=C1O	COC1=CC(C(=O)NCC(=O)O)=CC=C1O
SN839	O=C(O)CC1=CC=CC=C1	O=C(O)CNC(=O)CC1=CC=CC=C1
SN840	CC1=CC=C(C(=O)O)C=C1	CC1=CC=C(C(=O)NCC(=O)O)C=C1
SN841	CN1CCC=C(C(=O)O)C1	CN1CCC=C(C(=O)NCC(=O)O)C1
SN842	CN1CCCC(C(=O)O)C1	CN1CCCC(C(=O)NCC(=O)O)C1
SN843	CC(=O)CCC(CC(=O)O)C(C)(C)O	CC(=O)CCC1CC(=O)OC1(C)C
SN844	CN1CCC=C(C(=O)O)C1	CN1CCC=C(C(=O)OC(CO)CO)C1
SN845	O=C(O)CCC(O)CC1=CC(O)=C(O)C(O)=C1	O=C1CCC(CC2=CC(O)=C(O)C(O)=C2)O1
SN846	COC(=O)C1=COC(O)C2C(CO)=CCC12	COC(=O)C1=COC(OC(=O)C(N)CCC(N)=O)C2C(CO)=CCC12
SN847	COC(=O)C1=COC(O)C2C(COS(=O)(=O)O)=CCC12	COC(=O)C1=COC(OC(=O)CN)C2C(COS(=O)(=O)O)=CCC12
SN848	COC(=O)C1=COC(OS(=O)(=O)O)C2C(CO)=CCC12	COC(=O)C1=COC(OS(=O)(=O)O)C2C(COC(=O)CN)=CCC12
SN849	COC(=O)C1C2CC3C4=C(CCN3CC2CC(OC(=O)C2=CC(OC)=C(OC)C(OC)=C2)C1OC)C1=CC=C(OC)C=C1[NH]4	CCOC(=O)OC1=C(OC)C=C(C(=O)OC2CC3CN4CCC5=C([NH]C6=CC(OC)=CC=C56)C4CC3C(C(=O)OC)C2OC)C=C1OC
SN850	CC(C(=O)O)C(C)(O)C(C)(O)C(=O)O	CC1C(=O)OC(C)(C(=O)O)C1(C)O
